# Supplementary material for: Multiple cis-regulatory elements control prox1a expression in distinct lymphatic vascular beds
Source: Development. 2024 May 9;151(9):dev202525. doi: 10.1242/dev.202525 (PMC11128278; doi:10.1242/dev.202525)
Supplement: Table S1. [file develop-151-202525-TableS1.xlsx]

## Sheet: Supp Table 1
Panara et al. Multiple cis-regulatory elements control prox1a expression in distinct lymphatic vascular beds
Supplementary Table 1: mVista analysis sequences
Species	Scientific name	Gene	Assembly	Choordinates	Orientation	Analyisis
Zebrafish	Danio rerio	prox1a	danRer11	17:32779557-33158293	-	prox1a
Fugu	Takifugu rubripes	prox1a	FUGU5/fr3	16:6343595-6434131	+	prox1a
Tilapia	Oreochromis niloticus	prox1a	oreNil2	GL831215.1:2454221-2587325	-	prox1a
Spotted gar	Lepisosteus oculatus	prox1a	lepOcu1	LG1:44206752-44549707	+	both
Xenopus	Xenopus tropicalis	Prox1	xenTro3	GL172744.1:1744375-2266680	+	both
Chicken	Gallus gallus	PROX1	galGal5	3:21226152-21668156	-	both
Mouse	Mus musculus	Prox1	mm10	1:189922364-190700201	-	both
Human	Homo sapiens	PROX1	hg38	1:213274774-214281101	+	both
Zebrafish	Danio rerio	prox1b	danRer11	7:19900004-19953755	-	prox1b
Barramundi perch	Lates calcarifer	prox3	ASB_HGAPassembly_v1	CYIF01000018.1:14047851-14075412	+	prox1b
Seabass	Dicentrarchus labrax	prox3	seabass_V1.0	HG916843.1:6405336-6442830	-	prox1b
Japanese medaka	Oryzias latipes HdrR	prox3	ASM223467v1	18:12571394-12601388	+	prox1b
Stickleback	Gasterosteus aculeatus	ENSGACG00000019750	BROAD S1	groupVII:7478803-7500062	+	prox1b
Atlantic herring	Clupea harengus	prox1a	Ch_v2.0.2	14:14455863-14652242	-	prox1a
Electrioc eel	Electrophorus electricus	prox1a	Ee_SOAP_WITH_SSPACE	RBHW02000355.1:77042-278276	-	prox1a
Red-bellied piranha	Pygocentrus nattereri	prox1a	Pygocentrus_nattereri-1.0.2	KV575431.1:59290-829553	+	prox1a
Spiny chromis	Acanthochromis polyacanthus	prox1a	ASM210954v1	MVNR01000211.1:332106-488189	+	prox1a
Orange clownfish	Amphiprion percula	prox1a	Nemo_v1	11:34007693-34186857	+	prox1a
