# Supplementary material for: Multiple cis-regulatory elements control prox1a expression in distinct lymphatic vascular beds
Source: Development. 2024 May 9;151(9):dev202525. doi: 10.1242/dev.202525 (PMC11128278; doi:10.1242/dev.202525)
Supplement: Table S2. [file develop-151-202525-TableS2.xlsx]

## Sheet: Supp Table 2
Panara et al. Multiple cis-regulatory elements control prox1a expression in distinct lymphatic vascular beds
Supplementary Table 2: Tested prox1a putative CREs
Name	Coordinates (danRer11)	Screened F0	Germline RFP+	Germline GFP+
-153.8prox1a	chr17:33,019,658-33,020,968	8	Not recovered	/
-138.8prox1a	chr17:33,004,676-33,005,400	10	1	1
-66.9prox1a	chr17:32,932,739-32,933,189	19	3	2
-26.8prox1a	chr17:32,892,620-32,893,043	22	7	5
-2.1prox1a	chr17:32,867,987-32,868,268	11	7	7
+15.2prox1a	chr17:32,849,704-32,850,630	14	2	2
+27.9prox1a	chr17:32,837,721-32,837,875	15	Not recovered	/
+35prox1a	chr17:32,830,221-32,830,738	12	11	11
+38.1prox1a	chr17:32,827,362-32,827,627	8	3	3
+52.3prox1a	chr17:32,813,086-32,813,452	14	7	3
-71prox1a	chr17:32,936,540-32,937,123	30	6	6
-87prox1a	chr17:32,952,753-32,953,422	23	2	2
-14prox1a	chr17:32,880,400-32,881,111	38	5	5
