# Supplementary material for: Multiple cis-regulatory elements control prox1a expression in distinct lymphatic vascular beds
Source: Development. 2024 May 9;151(9):dev202525. doi: 10.1242/dev.202525 (PMC11128278; doi:10.1242/dev.202525)
Supplement: Table S3. [file develop-151-202525-TableS3.xlsx]

## Sheet: Supp Table 3
Panara et al. Multiple cis-regulatory elements control prox1a expression in distinct lymphatic vascular beds
Supplementary Table 3: Primers and gRNAs
Target	Use	Forward	Reverse
-153.8prox1a	ZED Gataway cloning	GGGGACAAGTTTGTACAAAAAAGCAGGCTGCGAAAGCTACAGCAGAAAT	GGGGACCACTTTGTACAAGAAAGCTGGGTGAGGCTCTGCTTAATGACG
-138.8prox1a	ZED Gataway cloning	GGGGACAAGTTTGTACAAAAAAGCAGGCTGGGGATGACAGAAAAGAGA	GGGGACCACTTTGTACAAGAAAGCTGGGTCTCTCTTTTTTCCCAGGATC
-66.9prox1a	ZED Gataway cloning	GGGGACAAGTTTGTACAAAAAAGCAGGCTCATGTTGTTTAATGCCACCCT	GGGGACCACTTTGTACAAGAAAGCTGGGTTAGCAGTCAAACCAAGGAGC
-26.8prox1a	ZED Gataway cloning	GGGGACAAGTTTGTACAAAAAAGCAGGCTCAGTGCCTAACAATATAGATGCA	GGGGACCACTTTGTACAAGAAAGCTGGGTCTAAAAGTATTTCTATGCTCCTGC
-2.1prox1a	ZED Gataway cloning	GGGGACAAGTTTGTACAAAAAAGCAGGCTGACAAAAGGAAAGGCGTGTTG	GGGGACCACTTTGTACAAGAAAGCTGGGTGTGACAGAGATCAGAGGTGG
+15.2prox1a	ZED Gataway cloning	GGGGACAAGTTTGTACAAAAAAGCAGGCTGGGTAGATGTAATTACCGTG	GGGGACCACTTTGTACAAGAAAGCTGGGTGCTAGGCTGGTTATTTTTGT
+27.9prox1a	ZED Gataway cloning	GGGGACAAGTTTGTACAAAAAAGCAGGCTTTGGGTGGGAGATGTGCCA	GGGGACCACTTTGTACAAGAAAGCTGGGTTTCTCCTCCCAGACTCCTTGC
+35prox1a	ZED Gataway cloning	GGGGACAAGTTTGTACAAAAAAGCAGGCTTTT TGC GTA GCT GCT GAC GT	GGGGACCACTTTGTACAAGAAAGCTGGGTCAT TTA AAC CGT GGC CCA CG
+38.1prox1a	ZED Gataway cloning	GGGGACAAGTTTGTACAAAAAAGCAGGCTGGC CAG AGC TCT GTC TCC TT	GGGGACCACTTTGTACAAGAAAGCTGGGTCCC CCT CCA TTC CAT GTG AC
+52.3prox1a	ZED Gataway cloning	GGGGACAAGTTTGTACAAAAAAGCAGGCTAATCTCGCTCCTTTTCCTCC	GGGGACCACTTTGTACAAGAAAGCTGGGTTGTGGAGGACGAACCTCT
-2.1prox1a_1	ZED Gataway cloning	GGGGACAAGTTTGTACAAAAAAGCAGGCTGCAGGATTTTTGCAGCAGTG	GGGGACCACTTTGTACAAGAAAGCTGGGTGTGACAGAGATCAGAGGTGG
-2.1prox1a_2	ZED Gataway cloning	GGGGACAAGTTTGTACAAAAAAGCAGGCTGACAAAAGGAAAGGCGTGTTG	GGGGACCACTTTGTACAAGAAAGCTGGGTCTGCCTTCCCAGTTTATTCACT
-2.1prox1a	Acry:EGFP Gataway cloning	GGGCGAATTGGGTACCGTGACAGAGATCAGAGGTGG	CCGCTCTAGAACTAGTGACAAAAGGAAAGGCGTGTTG
-2.1prox1a_3	ZED Infusion cloning	TGAATGCTCATCCGGAAGCTTCACAGCAACAAGCTCT	TATCTGACAGCAGACGTGCAATTGTTCAGTTGGCAAAAGCAATGAC
-14prox1a	ZED Infusion cloning	TGAATGCTCATCCGGAGAGAAAAACAAACAACAGGTGCGTG	TATCTGACAGCAGACGTGGCCTGCAGGGACTATTTTTCAAGC
-71prox1a	ZED Infusion cloning	TGAATGCTCATCCGGACAAACACAGAGAAACAGAGCAATCCC	TATCTGACAGCAGACGTGTTAGCAGTGTCCTCCCAGTGTTTAGAAG
-87prox1a	ZED Infusion cloning	TGAATGCTCATCCGGACTCTTACTTATCAAAAGAATGGGGCAAATACG	TATCTGACAGCAGACGTGGGGTGATTCATGTAAATTTTAACAGAGCAGC
D-2.1prox1a	Genotyping	TGTAAAACGACGGCCAGTTTTCCAAAACAGGTGTTCCA	GTGTCTTTTCGGTATTATATTGAAGTGTTTAGCC
