# Supplementary material for: Multiple cis-regulatory elements control prox1a expression in distinct lymphatic vascular beds
Source: Development. 2024 May 9;151(9):dev202525. doi: 10.1242/dev.202525 (PMC11128278; doi:10.1242/dev.202525)
Supplement: Table S4. [file develop-151-202525-TableS4.xlsx]

## Sheet: Supp Table 4
Panara et al. Multiple cis-regulatory elements control prox1a expression in distinct lymphatic vascular beds
Supplementary Table 4: Conserved motifs detected in evolutionary conserved enhancers
Motif ID	Consensus sequence
+15.2prox1a_1
Motif 1	GCCTAATCTCCATGTCAAAGCAATTTTCATTCCCCAGTGMRCAGYCTGCT
Motif 2	CAGYAARYCGTMAYGGGKKYMWGTWSTMYTKAWMTCRGYRWCYRGAARWT
Motif 3	TTYYTTTYYYBYHCTCTVSTHTTKBYMATHTGMRACAATDYYTTDTAAMA
Motif 4	TGGACAGTGTATTTTACTGCTGAGATAAARBGGAAAGAA
Motif 5	ATCATTTTGTAATGTTTTGTTTCTTATTCTAAAAGAATTAA
Motif 6	CAGATAACGGGGGTYCTTCAGTTGTCTTTTTWWTYNGGTYC
Motif 7	TGTTTGACAMKCHGATGWCAYGAYCCYWRMTTGCTGASTKSTCACGTTCC
Motif 8	RCCCYVYTGCYAAAYAATGKCAWGYGSAC
Motif 9	WSSCACRGCHCWBHYCTSCHSCCNYCCTC
+15.2prox1a_2
Motif 1	TWAWTCWTKKWYWGGTYAAKTAYMTGTWWGRACTCTTGCAASYVSAHGSS
Motif 2	AWTTATGRYRSARRMTGGMMKTYWSGRRGAAACASMAGC
Motif 3	TYHCNTYMWTWTMTTAWMTTTGCTAGYAKAGAAACAACTTTCTRYRYRGT
Motif 4	GCTGAATRGAGACAGAGCAGACACACAGA
-2.1prox1a
Motif 1	GTGTTAATAMACAGGYTTCCTCTACACCTCAGCAGVGYCTTCCTTTTCYA
Motif 2	ACACYTGCTTKSGAMAWGVAA
Motif 3	AACAVNCTTYCTTTAATGTTKBVVARTKTTTTTYY
Motif 4	CCABSTGGARYDGSCYGAGATAAGAGGWG
Motif 5	AGSCWGTGAGSMMASCNRCRRCVSSSNRGGGRSMMRWGGS
Motif 6	CTCKCCTTTYCTTTT
-14prox1a
Motif 1	SGACAAGGTGCRCVKTGCCCTCMDCWCCHGBYTCMHYSTGAWTTATAGCA
Motif 2	CAMSABABRCAGGATGTTWTSGTTTAYTTAVCMBWKGASDGDGGBGTM
Motif 3	TTTYCCTYTGGGAAGWCTTTGAAAGCCTTTATKAAGGATGCAGCTTT
Motif 4	GCTCATGGATAATGCATYAGTCTCAGATGATGGADGTCATACGGTCAAAC
Motif 5	AGGMTGCTGGTTTTTAACCTGTGGTTGGAGCATGTTCATGCATGDSCCMA
Motif 6	AADAMARAVARVAAAACANAVASARRVHW
-71prox1a
Motif 1	TCCTTACAGGTGAWCYYYTRAATGGASAMTGACAGATATAYGTTTCCTGC
Motif 2	AASSAGGATGTGTTGCTARGCGCMGKGATKRTKKYRKCASYRCTKGCYRG
Motif 3	GDGGGGRACARRGAAABAYTGVRSHMKBYRVCCAYSAGDYC
Motif 4	GGAAGCGVMGCVGCTCAGACGTACTGTACGGTCCCTCGCGTCTGGGCCGG
Motif 5	RYYTCDGYSTGTWKGKGSRBSTTGGSWYMGKTCAGHGRDGGYTYMARATC
Motif 6	RAAGVCWCTCHAKAGRTRRTKTKNDCASAARRMWGGAAWCKTTRTRCYAC
Motif 7	ACCTCCRYMAGCAAGAAAGCAGVCTCCTAAAGTTAGCAGAGCTTCADVCC
Motif 8	AAAAARARRWSABTGDGHHRRASARTGABRGAVAKRRWCAT
Motif 9	AACCTTCACCATTCTTGGCCNTVRAACAAAAVVVVSCATGTGATTTT
Motif 10	RAGGAAGGTGACATDRCAWCTSSC
-87prox1a
Motif 1	TGTGTGTGTGTGTGTGTGTGT
Motif 2	KMAARAGSTKAAAAAGWSTCTSTWTCYTCCDCYHGCMYCTKCMTCCACGG
Motif 3	MRSATKWCAGCYKGTGASSAACYGVRTYMHCMMAWGWGDARACMAAMGA
Motif 4	CCYMCRGDTTTATYTTAACHCTCTTAAAMTGATCACCATGCAATTACATC
Motif 5	CAGCAGACAAACTTGATABGGANGVCTGVAGCGATCAAAAGCCRKTTGAG
Motif 6	AMAVARAAARAAAMA
Motif 7	GGDGGTGTTCCGGGCTCTCBSTTMTCC
Motif 8	TTTBTCTTBAVCRTGTCTTGTGHARAAGGTCATTBDDADGGG
