# Supplementary material for: Multiple cis-regulatory elements control prox1a expression in distinct lymphatic vascular beds
Source: Development. 2024 May 9;151(9):dev202525. doi: 10.1242/dev.202525 (PMC11128278; doi:10.1242/dev.202525)
Supplement: Table S5. [file develop-151-202525-TableS5.xlsx]

## Sheet: Supp Table 5
Panara et al. Multiple cis-regulatory elements control prox1a expression in distinct lymphatic vascular beds
Supplementary Table 5: Predicted TFs binding sites in prox1a enhancers
Factor	TF motif	P-val	Conserved	Conserved p-val
+15.2prox1a
RXRG	GGATCATGTCATC	0.000182	YES	3.68e-04
MAFB	ACTCAGCAATTA	2.65e-05	YES	1.793-03
SOX18	GCATTGTT	1.79e-05	NO	/
NFATC1	CATGGAGATTA	0.0024	YES	3.45e-03
KLF4	CTCGCCACCCCC	4.51e-05	NO	/
TFE3	CCCCCGTGAC	0.000755	YES	1.38e-02
GATA2	TGAGATAAGGA	1.42e-05	NO	/
ETV5::FOXO1	AGAAACAGGGGGT	9.03e-05	NO	/
RARB	TGGCCTGTGTGTCGCCT	7.45e-05	NO	/
PROX1	TAAGTCGTCATC	7.51e-05	NO	/
E2F7	GGTTTCCCCCAAAA	9.1e-05	YES	2.35e-03
GATA2	AAGATAATGA	0.000281	YES	2.70e-03
-2.1prox1a
RXRG	GAGATCAGAGGTGG	5.12e-05	NO	/
FOXO1	TAATAAACAGG	0.000169	YES	2.35e-03
NFATC1	TAGTGGAAAATA	1.41e-05	YES	2.21e-04
TCF3	AACACCTGTTT	0.000642	YES	6.14e-04
TCF4	GAACACCTGTTTT	0.000287	YES	1.01e-03
SNAI2	GAACACCTGTTTT	3.92e-05	YES	9.56e-05
NFATC1	ACATGGAAACTG	5.1e-05	NO	/
ERF::FOXO1	GACAAAAGGAAAGG	3.38e-05	NO	/
FOXO1::ELK1	GACAAAAGGAAAGG	9.93e-05	NO	/
RARA	GAGGACAAAAGGAAAGGC	8.25e-05	NO	/
RARB	TGAGGACAAAAGGAAA	6.04e-05	NO	/
-14prox1a
ETV6	AGGGGAAGTG	3.47e-05	NO	/
ETV7	TAGGGGAAGTG	7.53e-05	NO	/
ELF3	GACTACTTCCTGTC	6.83e-06	NO	/
ELF1	AGACAGGAAGTAGT	3.74e-06	NO	/
ERG	AGACAGGAAGTAGT	1.39e-06	NO	/
ETV1	AGACAGGAAGTAGT	9.31e-07	NO	/
ELF5	GACAGGAAGTAG	2.61e-05	NO	/
ELF2	AGACAGGAAGTA	4.43e-05	NO	/
ELF4	AGACAGGAAGTA	9.78e-05	NO	/
ELK4	CTACTTCCTGT	3.38e-05	NO	/
ETV2	GACAGGAAGTA	3.15e-05	NO	/
ETV7	GCGCGGAAATG	9.65e-05	NO	/
ELK1	ACAGGAAGTA	8.21e-05	NO	/
ERF	ACAGGAAGTA	1.98e-05	NO	/
ETS1	ACAGGAAGTA	2.95e-05	NO	/
ETV3	ACAGGAAGTA	8.55e-05	NO	/
ETV4	ACAGGAAGTA	9.77e-05	NO	/
ETV5	ACAGGAAGTA	9.9e-05	NO	/
ETV6	ACAGGAAGTA	3.99e-05	NO	/
FLI1	TACTTCCTGT	5.14e-05	NO	/
ETS2	ACTTCCTGTC	3.31e-05	NO	/
ERF::FOXO1	CTAGACAGGAAGTA	3.81e-05	NO	/
FOXO1::ELF1	CTAGACAGGAAGTA	1.32e-05	NO	/
FOXO1::ELK1	CTAGACAGGAAGTA	6.74e-06	NO	/
FOXO1::ELK3	CTAGACAGGAAGTA	1.66e-05	NO	/
TCF3	GACACGTGCTC	6.63e-05	NO	/
ERG	CGAACGGAAGTGAC	8.73e-05	NO	/
ELK3	AACGGAAGTGA	4.58e-05	NO	/
ELK4	TCACTTCCGTT	8.8e-05	NO	/
ETV2	GAACGGAAGTG	6.12e-05	NO	/
ETV7	GAACGGAAGTG	1.63e-05	NO	/
ELK1	AACGGAAGTG	2.57e-05	NO	/
ERF	AACGGAAGTG	3.62e-05	NO	/
ETS1	AACGGAAGTG	4.41e-05	NO	/
ETV3	AACGGAAGTG	1.82e-05	NO	/
ETV4	AACGGAAGTG	4.94e-05	NO	/
ETV5	AACGGAAGTG	4.87e-05	NO	/
ETV6	AACGGAAGTG	3.23e-05	NO	/
FLI1	AACGGAAGTG	2.37e-05	NO	/
ETS2	GAACGGAAGT	6.18e-05	NO	/
RARG	GGGGTCACTTCCGTTCG	8.19e-05	NO	/
RARG	AAAGCCAGAAGGGGTCA	5.09e-05	NO	/
TCF4	GCGCACCTTGTCC	0.00084	YES	3.06E-03
RARG	AAGGGAAAGAGTGGTCA	3.44e-05	NO	/
ELK4	CCATTTCCGCG	4.36e-05	NO	/
ETV7	GCGCGGAAATG	9.21e-06	NO	/
ETV6	CGCGGAAATG	2.89e-05	NO	/
-71prox1a
FOXO1::ELF1	CAAAGCAGGAAACT	8.12e-05	NO	/
FOXO1::ELK1	CAAAGCAGGAAACT	9.46e-05	NO	/
RARA::RXRA	GGTTCAGAAGCATGTCA	6.16e-06	NO	/
EHF	AACACATCCTCCTGA	0.000271	YES	4.75e-03
ELF1	CAGGAGGATGTGTT	0.00053	YES	1.30e-03
ELF5	AGGAGGATGTGT	0.000461	YES	2.35e-03
MAFB	GCAGTGCTGACA	9.84e-05	NO	/
SNAI2	GTTCACCTGTAAG	5.42e-05	NO	/
FOXO1::ELF1	AATAGCAGGAAGCA	6.02e-05	NO	/
FOXO1::ELK1	AATAGCAGGAAGCA	2.19e-05	NO	/
ETV1	TAGCAGGAAGCATA	9.17e-05	NO	/
JUN	CGTGACACAGCA	0.000475	YES	3.60e-03
ELF1	ACACAGCAAGTGGC	4.61e-05	NO	/
ERG	ACACAGCAAGTGGC	4.86e-05	NO	/
ETV1	ACACAGCAAGTGGC	7.8e-05	NO	/
-87prox1a
GATA2	TTCTTATCTCT	3.7e-07	NO	/
TAL1::TCF3	TCACCAGCTGTC	4.39e-05	NO	/
RARA	GAGGTGAAAAAGTCTCTG	3.61e-05	YES	5.68e-04
RARB	AGAGGTGAAAAAGTCT	2.97e-05	YES	2.20e-04
RARG	GAGGTGAAAAAGTCTC	0.000244	YES	2.73e-04
STAT2	GGAAACAGAGACT	1.03e-05	YES	1.95e-04
FOXO1	GAGGAAACAGA	8.66e-05	NO	/
ELF3	CTCCTCTTCCTCCA	3.83e-05	NO	/
ELF5	TGGAGGAAGAGG	9.57e-05	NO	/
NR2F2	AGAAGGTCATT	6.89e-05	NO	/
FOXO1::ELF1	AAAAACAGCAAGGA	4.95e-05	NO	/
FOXO1::ELK1	AAAAACAGCAAGGA	6.96e-05	NO	/
FOXO1::ELK3	AAAAACAGCAAGGA	3.17e-05	NO	/
STAT2	AGAGAGAGAAAGA	8.36e-05	YES	8.38e-04
STAT2	AGAGAGAGAAAAT	0.000135	YES	8.38e-04
