# Supplementary material for: Multiple cis-regulatory elements control prox1a expression in distinct lymphatic vascular beds
Source: Development. 2024 May 9;151(9):dev202525. doi: 10.1242/dev.202525 (PMC11128278; doi:10.1242/dev.202525)
Supplement: Table S7. [file develop-151-202525-TableS7.xlsx]

## Sheet: Supp Table 7
Panara et al. Multiple cis-regulatory elements control prox1a expression in distinct lymphatic vascular beds
Supplementary Table 7: GO terms enrichment in more and less accessible sequences in LECs
Open DAP
GO biological process complete	number of genes in the reference list (25704 in total)	number of genes in DAP list (1171 in total)	expected number of genes	over-representation(+)/under-representation(-)	fold Enrichment	P-value
Unclassified (UNCLASSIFIED)	5358	151	244.1	-	0.62	0
anatomical structure development (GO:0048856)	4629	380	210.88	+	1.8	2.97e-27
developmental process (GO:0032502)	4819	388	219.54	+	1.77	1.66e-26
multicellular organism development (GO:0007275)	4061	339	185.01	+	1.83	1.4e-24
system development (GO:0048731)	3449	288	157.13	+	1.83	8.56e-20
multicellular organismal process (GO:0032501)	5021	376	228.74	+	1.64	1.74e-19
anatomical structure morphogenesis (GO:0009653)	2179	209	99.27	+	2.11	1.82e-19
animal organ development (GO:0048513)	2727	234	124.23	+	1.88	1.81e-16
embryo development (GO:0009790)	1169	125	53.26	+	2.35	2.34e-13
circulatory system development (GO:0072359)	977	111	44.51	+	2.49	2.7e-13
tissue development (GO:0009888)	1490	146	67.88	+	2.15	3.41e-13
cell differentiation (GO:0030154)	2418	197	110.16	+	1.79	6.25e-11
vasculature development (GO:0001944)	490	68	22.32	+	3.05	8.74e-11
cellular developmental process (GO:0048869)	2433	197	110.84	+	1.78	1.1e-10
regulation of biological process (GO:0050789)	10373	594	472.56	+	1.26	1.25e-08
embryonic morphogenesis (GO:0048598)	727	81	33.12	+	2.45	1.78e-08
anatomical structure formation involved in morphogenesis (GO:0048646)	827	88	37.68	+	2.34	1.88e-08
biological regulation (GO:0065007)	11111	627	506.19	+	1.24	1.98e-08
biological_process (GO:0008150)	20346	1020	926.9	+	1.1	2.07e-08
embryonic organ development (GO:0048568)	623	73	28.38	+	2.57	2.11e-08
regulation of cellular process (GO:0050794)	9827	561	447.69	+	1.25	2.43e-07
blood vessel development (GO:0001568)	411	54	18.72	+	2.88	2.8e-07
regulation of developmental process (GO:0050793)	920	90	41.91	+	2.15	6.55e-07
skeletal system development (GO:0001501)	374	50	17.04	+	2.93	8.34e-07
negative regulation of biological process (GO:0048519)	2390	178	108.88	+	1.63	1.38e-06
tube development (GO:0035295)	772	79	35.17	+	2.25	1.48e-06
tube morphogenesis (GO:0035239)	594	66	27.06	+	2.44	1.74e-06
epithelium development (GO:0060429)	907	87	41.32	+	2.11	2.63e-06
negative regulation of cellular process (GO:0048523)	2086	159	95.03	+	1.67	3.44e-06
cell development (GO:0048468)	1439	119	65.56	+	1.82	8.54e-06
blood vessel morphogenesis (GO:0048514)	356	46	16.22	+	2.84	1.17e-05
lymphangiogenesis (GO:0001946)	43	16	1.96	+	8.17	1.24e-05
regulation of signal transduction (GO:0009966)	1418	117	64.6	+	1.81	1.43e-05
regulation of multicellular organismal development (GO:2000026)	453	53	20.64	+	2.57	1.76e-05
gastrulation (GO:0007369)	239	36	10.89	+	3.31	1.86e-05
regulation of signaling (GO:0023051)	1602	127	72.98	+	1.74	3.35e-05
lymph vessel morphogenesis (GO:0036303)	47	16	2.14	+	7.47	3.51e-05
regulation of cell communication (GO:0010646)	1595	126	72.66	+	1.73	4.48e-05
tissue morphogenesis (GO:0048729)	566	60	25.79	+	2.33	5.75e-05
animal organ morphogenesis (GO:0009887)	845	79	38.5	+	2.05	6.32e-05
lymph vessel development (GO:0001945)	66	18	3.01	+	5.99	7.6e-05
nervous system development (GO:0007399)	1770	135	80.64	+	1.67	7.9e-05
negative regulation of response to stimulus (GO:0048585)	629	63	28.66	+	2.2	0.000179
ameboidal-type cell migration (GO:0001667)	241	34	10.98	+	3.1	0.000208
regulation of cell differentiation (GO:0045595)	463	51	21.09	+	2.42	0.000319
signal transduction (GO:0007165)	4075	258	185.65	+	1.39	0.000322
cell communication (GO:0007154)	4416	275	201.18	+	1.37	0.000349
negative regulation of RNA metabolic process (GO:0051253)	430	48	19.59	+	2.45	0.000387
signaling (GO:0023052)	4373	272	199.22	+	1.37	0.00048
cell motility (GO:0048870)	741	69	33.76	+	2.04	0.000482
cartilage development (GO:0051216)	147	25	6.7	+	3.73	0.000556
negative regulation of nitrogen compound metabolic process (GO:0051172)	800	72	36.45	+	1.98	0.000871
cell migration (GO:0016477)	694	65	31.62	+	2.06	0.00123
regulation of response to stimulus (GO:0048583)	1881	136	85.69	+	1.59	0.00127
connective tissue development (GO:0061448)	156	25	7.11	+	3.52	0.0015
regulation of anatomical structure morphogenesis (GO:0022603)	396	44	18.04	+	2.44	0.00156
regulation of multicellular organismal process (GO:0051239)	827	73	37.68	+	1.94	0.00193
cytoskeleton organization (GO:0007010)	1040	86	47.38	+	1.82	0.00197
negative regulation of cellular metabolic process (GO:0031324)	724	66	32.98	+	2	0.00218
cell morphogenesis (GO:0000902)	635	60	28.93	+	2.07	0.00277
negative regulation of DNA-templated transcription (GO:0045892)	393	43	17.9	+	2.4	0.0029
negative regulation of RNA biosynthetic process (GO:1902679)	394	43	17.95	+	2.4	0.00305
negative regulation of nucleic acid-templated transcription (GO:1903507)	394	43	17.95	+	2.4	0.00305
cellular component morphogenesis (GO:0032989)	614	58	27.97	+	2.07	0.00333
chordate embryonic development (GO:0043009)	526	52	23.96	+	2.17	0.0037
negative regulation of nucleobase-containing compound metabolic process (GO:0045934)	484	49	22.05	+	2.22	0.004
negative regulation of cellular biosynthetic process (GO:0031327)	510	51	23.23	+	2.2	0.004
embryo development ending in birth or egg hatching (GO:0009792)	528	52	24.05	+	2.16	0.00401
negative regulation of signal transduction (GO:0009968)	513	51	23.37	+	2.18	0.00439
negative regulation of biosynthetic process (GO:0009890)	513	51	23.37	+	2.18	0.00439
regulation of GTPase activity (GO:0043087)	279	34	12.71	+	2.67	0.00453
cell migration involved in gastrulation (GO:0042074)	81	17	3.69	+	4.61	0.00463
cell morphogenesis involved in differentiation (GO:0000904)	541	53	24.65	+	2.15	0.00485
cellular process (GO:0009987)	15071	770	686.59	+	1.12	0.00494
negative regulation of macromolecule biosynthetic process (GO:0010558)	498	50	22.69	+	2.2	0.00513
cell surface receptor signaling pathway (GO:0007166)	1350	103	61.5	+	1.67	0.00513
negative regulation of metabolic process (GO:0009892)	966	80	44.01	+	1.82	0.00564
negative regulation of cell communication (GO:0010648)	532	52	24.24	+	2.15	0.00671
negative regulation of signaling (GO:0023057)	532	52	24.24	+	2.15	0.00671
actin cytoskeleton organization (GO:0030036)	580	55	26.42	+	2.08	0.0068
cellular component organization (GO:0016043)	4005	246	182.46	+	1.35	0.00683
angiogenesis (GO:0001525)	284	34	12.94	+	2.63	0.00929
supramolecular fiber organization (GO:0097435)	545	52	24.83	+	2.09	0.00974
negative regulation of macromolecule metabolic process (GO:0010605)	921	76	41.96	+	1.81	0.0107
neurogenesis (GO:0022008)	1105	87	50.34	+	1.73	0.0122
negative regulation of developmental process (GO:0051093)	202	27	9.2	+	2.93	0.0123
regulation of cell migration (GO:0030334)	277	33	12.62	+	2.62	0.0142
actin filament-based process (GO:0030029)	598	55	27.24	+	2.02	0.0159
regulation of locomotion (GO:0040012)	310	35	14.12	+	2.48	0.016
morphogenesis of an epithelium (GO:0002009)	478	47	21.78	+	2.16	0.0164
regulation of cell motility (GO:2000145)	296	34	13.48	+	2.52	0.0165
regulation of nervous system development (GO:0051960)	207	27	9.43	+	2.86	0.0185
embryonic organ morphogenesis (GO:0048562)	438	44	19.95	+	2.21	0.0188
ossification (GO:0001503)	81	16	3.69	+	4.34	0.0189
negative regulation of cell differentiation (GO:0045596)	136	21	6.2	+	3.39	0.0214
response to stimulus (GO:0050896)	6013	343	273.93	+	1.25	0.0242
enzyme-linked receptor protein signaling pathway (GO:0007167)	445	44	20.27	+	2.17	0.0248
skeletal system morphogenesis (GO:0048705)	211	27	9.61	+	2.81	0.0254
axonogenesis (GO:0007409)	435	43	19.82	+	2.17	0.0326
immune system development (GO:0002520)	490	47	22.32	+	2.11	0.036
cellular component organization or biogenesis (GO:0071840)	4184	250	190.61	+	1.31	0.0399
growth (GO:0040007)	297	33	13.53	+	2.44	0.0403
developmental growth (GO:0048589)	297	33	13.53	+	2.44	0.0403
cell projection organization (GO:0030030)	978	77	44.55	+	1.73	0.0432
heart development (GO:0007507)	576	52	26.24	+	1.98	0.0451
Close DAP
GO biological process complete	number of genes in the reference list (25704 in total)	number of genes in DAP list (1456 in total)	expected number of genes	over-representation(+)/under-representation(-)	fold Enrichment	P-value
Unclassified (UNCLASSIFIED)	5358	189	303.5	-	0.62	0
developmental process (GO:0032502)	4819	485	272.97	+	1.78	1.01e-33
multicellular organism development (GO:0007275)	4061	429	230.03	+	1.86	4.38e-33
anatomical structure development (GO:0048856)	4629	469	262.21	+	1.79	7.16e-33
system development (GO:0048731)	3449	372	195.37	+	1.9	4.28e-29
multicellular organismal process (GO:0032501)	5021	483	284.41	+	1.7	8.46e-29
anatomical structure morphogenesis (GO:0009653)	2179	264	123.43	+	2.14	1.13e-25
animal organ development (GO:0048513)	2727	306	154.47	+	1.98	2.51e-25
cell differentiation (GO:0030154)	2418	266	136.97	+	1.94	3.34e-20
tube development (GO:0035295)	772	126	43.73	+	2.88	9.31e-20
cellular developmental process (GO:0048869)	2433	266	137.82	+	1.93	1.05e-19
circulatory system development (GO:0072359)	977	145	55.34	+	2.62	2.13e-19
tissue development (GO:0009888)	1490	186	84.4	+	2.2	3.7e-18
epithelium development (GO:0060429)	907	134	51.38	+	2.61	1.02e-17
tube morphogenesis (GO:0035239)	594	103	33.65	+	3.06	2.59e-17
vasculature development (GO:0001944)	490	92	27.76	+	3.31	3.42e-17
embryo development (GO:0009790)	1169	155	66.22	+	2.34	1.15e-16
anatomical structure formation involved in morphogenesis (GO:0048646)	827	122	46.85	+	2.6	8.23e-16
blood vessel morphogenesis (GO:0048514)	356	74	20.17	+	3.67	1.82e-15
nervous system development (GO:0007399)	1770	200	100.26	+	1.99	3.61e-15
regulation of biological process (GO:0050789)	10373	759	587.58	+	1.29	6.01e-15
blood vessel development (GO:0001568)	411	79	23.28	+	3.39	6.29e-15
embryonic morphogenesis (GO:0048598)	727	110	41.18	+	2.67	1.11e-14
angiogenesis (GO:0001525)	284	64	16.09	+	3.98	1.52e-14
regulation of cellular process (GO:0050794)	9827	722	556.65	+	1.3	5.65e-14
embryonic organ development (GO:0048568)	623	97	35.29	+	2.75	2.32e-13
biological regulation (GO:0065007)	11111	791	629.38	+	1.26	6.67e-13
regulation of developmental process (GO:0050793)	920	122	52.11	+	2.34	1.33e-12
cell surface receptor signaling pathway (GO:0007166)	1350	158	76.47	+	2.07	1.85e-12
regulation of cellular metabolic process (GO:0031323)	4044	349	229.07	+	1.52	1.5e-11
enzyme-linked receptor protein signaling pathway (GO:0007167)	445	74	25.21	+	2.94	6.52e-11
tissue morphogenesis (GO:0048729)	566	86	32.06	+	2.68	7.44e-11
ameboidal-type cell migration (GO:0001667)	241	52	13.65	+	3.81	9.77e-11
biological_process (GO:0008150)	20346	1267	1152.5	+	1.1	1.47e-10
animal organ morphogenesis (GO:0009887)	845	108	47.86	+	2.26	6.6e-10
regulation of metabolic process (GO:0019222)	4519	372	255.98	+	1.45	8.01e-10
regulation of nitrogen compound metabolic process (GO:0051171)	3988	334	225.9	+	1.48	3.08e-09
regulation of primary metabolic process (GO:0080090)	4062	338	230.09	+	1.47	4.54e-09
neurogenesis (GO:0022008)	1105	126	62.59	+	2.01	9.53e-09
morphogenesis of an epithelium (GO:0002009)	478	72	27.08	+	2.66	1.07e-08
mesenchyme development (GO:0060485)	244	48	13.82	+	3.47	1.77e-08
regulation of transcription by RNA polymerase II (GO:0006357)	2239	210	126.83	+	1.66	2.06e-08
regulation of macromolecule metabolic process (GO:0060255)	4222	344	239.15	+	1.44	3.55e-08
regulation of nucleobase-containing compound metabolic process (GO:0019219)	3263	279	184.83	+	1.51	6.28e-08
regulation of macromolecule biosynthetic process (GO:0010556)	3136	269	177.64	+	1.51	1.16e-07
transmembrane receptor protein tyrosine kinase signaling pathway (GO:0007169)	298	52	16.88	+	3.08	1.17e-07
regulation of RNA metabolic process (GO:0051252)	3142	269	177.98	+	1.51	1.24e-07
regulation of cell differentiation (GO:0045595)	463	68	26.23	+	2.59	1.36e-07
regulation of DNA-templated transcription (GO:0006355)	2913	253	165.01	+	1.53	1.55e-07
regulation of nucleic acid-templated transcription (GO:1903506)	2914	253	165.06	+	1.53	1.57e-07
heart development (GO:0007507)	576	78	32.63	+	2.39	2e-07
stem cell differentiation (GO:0048863)	236	45	13.37	+	3.37	2.04e-07
regulation of RNA biosynthetic process (GO:2001141)	2916	253	165.18	+	1.53	2.05e-07
embryonic organ morphogenesis (GO:0048562)	438	65	24.81	+	2.62	3.08e-07
regulation of multicellular organismal development (GO:2000026)	453	66	25.66	+	2.57	3.48e-07
regulation of cellular biosynthetic process (GO:0031326)	3177	269	179.96	+	1.49	4.4e-07
signal transduction (GO:0007165)	4075	328	230.83	+	1.42	4.75e-07
sprouting angiogenesis (GO:0002040)	107	29	6.06	+	4.78	6e-07
cell migration (GO:0016477)	694	87	39.31	+	2.21	6.2e-07
generation of neurons (GO:0048699)	979	110	55.46	+	1.98	6.61e-07
regulation of biosynthetic process (GO:0009889)	3200	269	181.26	+	1.48	8.53e-07
hemopoiesis (GO:0030097)	465	66	26.34	+	2.51	1.15e-06
cell development (GO:0048468)	1439	144	81.51	+	1.77	1.62e-06
regulation of signal transduction (GO:0009966)	1418	142	80.32	+	1.77	1.86e-06
signaling (GO:0023052)	4373	344	247.71	+	1.39	1.89e-06
regulation of multicellular organismal process (GO:0051239)	827	96	46.85	+	2.05	2.58e-06
sensory organ development (GO:0007423)	732	88	41.46	+	2.12	2.99e-06
immune system development (GO:0002520)	490	67	27.76	+	2.41	3.34e-06
regulation of gene expression (GO:0010468)	3534	288	200.18	+	1.44	3.5e-06
cell motility (GO:0048870)	741	88	41.97	+	2.1	4.06e-06
hematopoietic or lymphoid organ development (GO:0048534)	482	66	27.3	+	2.42	4.53e-06
mesenchymal cell differentiation (GO:0048762)	188	37	10.65	+	3.47	4.96e-06
regulation of anatomical structure morphogenesis (GO:0022603)	396	58	22.43	+	2.59	4.99e-06
sensory system development (GO:0048880)	658	81	37.27	+	2.17	5.36e-06
central nervous system development (GO:0007417)	736	87	41.69	+	2.09	6.07e-06
neuron differentiation (GO:0030182)	947	104	53.64	+	1.94	7.92e-06
cell communication (GO:0007154)	4416	343	250.14	+	1.37	8.31e-06
pattern specification process (GO:0007389)	639	78	36.2	+	2.15	1.52e-05
cell morphogenesis (GO:0000902)	635	77	35.97	+	2.14	2.33e-05
embryo development ending in birth or egg hatching (GO:0009792)	528	68	29.91	+	2.27	2.42e-05
positive regulation of cellular process (GO:0048522)	2219	194	125.69	+	1.54	3.7e-05
hematopoietic progenitor cell differentiation (GO:0002244)	99	25	5.61	+	4.46	3.71e-05
chordate embryonic development (GO:0043009)	526	67	29.8	+	2.25	4.08e-05
regulation of signaling (GO:0023051)	1602	150	90.75	+	1.65	4.15e-05
negative regulation of cellular process (GO:0048523)	2086	184	118.16	+	1.56	4.61e-05
positive regulation of cellular metabolic process (GO:0031325)	1067	110	60.44	+	1.82	5.86e-05
cellular response to stimulus (GO:0051716)	4916	369	278.47	+	1.33	6.59e-05
lymph vessel development (GO:0001945)	66	20	3.74	+	5.35	8.99e-05
epithelial cell differentiation (GO:0030855)	263	42	14.9	+	2.82	9.07e-05
regulation of cell communication (GO:0010646)	1595	148	90.35	+	1.64	9.98e-05
Notch signaling pathway (GO:0007219)	82	22	4.64	+	4.74	0.000115
head development (GO:0060322)	535	66	30.31	+	2.18	0.000161
regulation of response to stimulus (GO:0048583)	1881	167	106.55	+	1.57	0.000178
cell morphogenesis involved in differentiation (GO:0000904)	541	66	30.64	+	2.15	0.00021
cellular process (GO:0009987)	15071	958	853.69	+	1.12	0.000243
positive regulation of biological process (GO:0048518)	2565	212	145.29	+	1.46	0.000377
negative regulation of biological process (GO:0048519)	2390	200	135.38	+	1.48	0.000409
brain development (GO:0007420)	515	63	29.17	+	2.16	0.000443
skeletal system morphogenesis (GO:0048705)	211	35	11.95	+	2.93	0.000596
regulation of cellular response to growth factor stimulus (GO:0090287)	172	31	9.74	+	3.18	0.000615
neuron development (GO:0048666)	765	83	43.33	+	1.92	0.000649
negative regulation of developmental process (GO:0051093)	202	34	11.44	+	2.97	0.000661
eye development (GO:0001654)	548	65	31.04	+	2.09	0.000693
visual system development (GO:0150063)	548	65	31.04	+	2.09	0.000693
positive regulation of catalytic activity (GO:0043085)	476	59	26.96	+	2.19	0.000724
regulation of anatomical structure size (GO:0090066)	318	45	18.01	+	2.5	0.000853
camera-type eye morphogenesis (GO:0048593)	185	32	10.48	+	3.05	0.000885
embryonic skeletal system morphogenesis (GO:0048704)	186	32	10.54	+	3.04	0.000985
regulation of catalytic activity (GO:0050790)	816	86	46.22	+	1.86	0.00104
camera-type eye development (GO:0043010)	471	58	26.68	+	2.17	0.00109
embryonic skeletal system development (GO:0048706)	207	34	11.73	+	2.9	0.0011
gland development (GO:0048732)	254	39	14.39	+	2.71	0.0011
cell population proliferation (GO:0008283)	141	27	7.99	+	3.38	0.00136
neural crest cell differentiation (GO:0014033)	170	30	9.63	+	3.12	0.00145
embryonic cranial skeleton morphogenesis (GO:0048701)	170	30	9.63	+	3.12	0.00145
neural crest cell migration (GO:0001755)	115	24	6.51	+	3.68	0.00158
epithelial tube morphogenesis (GO:0060562)	252	38	14.27	+	2.66	0.00199
mesenchymal cell migration (GO:0090497)	117	24	6.63	+	3.62	0.00207
positive regulation of metabolic process (GO:0009893)	1245	117	70.52	+	1.66	0.00208
neuron projection morphogenesis (GO:0048812)	495	59	28.04	+	2.1	0.00222
skeletal system development (GO:0001501)	374	49	21.19	+	2.31	0.0023
response to stimulus (GO:0050896)	6013	426	340.61	+	1.25	0.00235
sensory organ morphogenesis (GO:0090596)	312	43	17.67	+	2.43	0.00268
plasma membrane bounded cell projection morphogenesis (GO:0120039)	497	59	28.15	+	2.1	0.00349
cell projection morphogenesis (GO:0048858)	501	59	28.38	+	2.08	0.00385
endothelium development (GO:0003158)	63	17	3.57	+	4.76	0.00402
regionalization (GO:0003002)	409	51	23.17	+	2.2	0.00429
cellular component morphogenesis (GO:0032989)	614	68	34.78	+	1.96	0.00446
cell part morphogenesis (GO:0032990)	507	59	28.72	+	2.05	0.00474
growth (GO:0040007)	297	41	16.82	+	2.44	0.00488
developmental growth (GO:0048589)	297	41	16.82	+	2.44	0.00488
neuron projection development (GO:0031175)	594	66	33.65	+	1.96	0.00492
positive regulation of nitrogen compound metabolic process (GO:0051173)	1025	99	58.06	+	1.71	0.00566
regulation of cell development (GO:0060284)	214	33	12.12	+	2.72	0.00571
axon development (GO:0061564)	458	55	25.94	+	2.12	0.00575
regulation of phosphorylation (GO:0042325)	431	52	24.41	+	2.13	0.00815
actin cytoskeleton organization (GO:0030036)	580	64	32.85	+	1.95	0.009
eye morphogenesis (GO:0048592)	227	34	12.86	+	2.64	0.0094
cellular response to growth factor stimulus (GO:0071363)	178	29	10.08	+	2.88	0.00941
axonogenesis (GO:0007409)	435	52	24.64	+	2.11	0.00971
response to growth factor (GO:0070848)	179	29	10.14	+	2.86	0.0104
hepaticobiliary system development (GO:0061008)	159	27	9.01	+	3	0.0105
positive regulation of molecular function (GO:0044093)	568	63	32.17	+	1.96	0.0106
neuron projection guidance (GO:0097485)	306	41	17.33	+	2.37	0.0125
actin filament-based process (GO:0030029)	598	65	33.87	+	1.92	0.0125
cranial skeletal system development (GO:1904888)	232	34	13.14	+	2.59	0.0127
negative regulation of macromolecule biosynthetic process (GO:0010558)	498	57	28.21	+	2.02	0.0151
vascular process in circulatory system (GO:0003018)	88	19	4.98	+	3.81	0.0165
neural crest cell development (GO:0014032)	154	26	8.72	+	2.98	0.0176
stem cell development (GO:0048864)	154	26	8.72	+	2.98	0.0176
cell morphogenesis involved in neuron differentiation (GO:0048667)	463	54	26.23	+	2.06	0.0177
regulation of phosphate metabolic process (GO:0019220)	482	55	27.3	+	2.01	0.0184
regulation of phosphorus metabolic process (GO:0051174)	482	55	27.3	+	2.01	0.0184
liver development (GO:0001889)	155	26	8.78	+	2.96	0.0195
positive regulation of phosphorylation (GO:0042327)	283	38	16.03	+	2.37	0.0203
endothelial cell differentiation (GO:0045446)	49	14	2.78	+	5.04	0.0208
regulation of neurogenesis (GO:0050767)	176	28	9.97	+	2.81	0.0209
axon guidance (GO:0007411)	305	40	17.28	+	2.32	0.0223
cytoskeleton organization (GO:0007010)	1040	97	58.91	+	1.65	0.0254
lymphangiogenesis (GO:0001946)	43	13	2.44	+	5.34	0.0271
negative regulation of cellular biosynthetic process (GO:0031327)	510	57	28.89	+	1.97	0.031
epithelial to mesenchymal transition (GO:0001837)	30	11	1.7	+	6.47	0.0313
regulation of transmembrane receptor protein serine/threonine kinase signaling pathway (GO:0090092)	170	27	9.63	+	2.8	0.0315
negative regulation of biosynthetic process (GO:0009890)	513	57	29.06	+	1.96	0.0327
artery development (GO:0060840)	37	12	2.1	+	5.73	0.0339
negative regulation of DNA-templated transcription (GO:0045892)	393	47	22.26	+	2.11	0.0365
negative regulation of RNA biosynthetic process (GO:1902679)	394	47	22.32	+	2.11	0.0376
negative regulation of nucleic acid-templated transcription (GO:1903507)	394	47	22.32	+	2.11	0.0376
plasma membrane bounded cell projection organization (GO:0120036)	955	90	54.1	+	1.66	0.0393
negative regulation of cellular metabolic process (GO:0031324)	724	73	41.01	+	1.78	0.0407
regulation of molecular function (GO:0065009)	1043	96	59.08	+	1.62	0.0486
