# Supplementary material for: Multiple cis-regulatory elements control prox1a expression in distinct lymphatic vascular beds
Source: Development. 2024 May 9;151(9):dev202525. doi: 10.1242/dev.202525 (PMC11128278; doi:10.1242/dev.202525)
Supplement: Table S8. [file develop-151-202525-TableS8.xlsx]

## Sheet: Supp Table 8
Panara et al. Multiple cis-regulatory elements control prox1a expression in distinct lymphatic vascular beds
Supplementary Table 8: gRNAs used
Name	Target sequence	Sequence
T416	D-2.1prox1a	CGCTCGGAGTGCGAGCTTAGTGG
T417	D-2.1prox1a	CCTTTTTGCTGGACACTCATTCA
