# Supplementary material for: Multiple cis-regulatory elements control prox1a expression in distinct lymphatic vascular beds
Source: Development. 2024 May 9;151(9):dev202525. doi: 10.1242/dev.202525 (PMC11128278; doi:10.1242/dev.202525)
Supplement: Table S6A. [file develop-151-202525-TableS6a.xlsx]

## Sheet: Supp Table 6 
Panara et al. Multiple cis-regulatory elements control prox1a expression in distinct lymphatic vascular beds
Supplementary table 6: Complete list motifs based on zebrafish (p-val < 1e-04)
-87prox1a
motif_id	motif_alt_id	start	stop	strand	score	p.value	matched_sequence
MA0036.3	GATA2	336	346	-	13.8163	3.7e-07	TTCTTATCTCT
MA1970.1	TRPS1	336	347	-	14.7376	4.06e-07	TTTCTTATCTCT
MA0037.4	Gata3	336	347	-	14.6667	4.38e-07	TTTCTTATCTCT
MA0508.3	PRDM1	28	38	-	15.2846	8.57e-07	CTCTTTCTCTC
MA1731.1	ZNF768	10	27	-	15.3776	3.33e-06	TCTCTCTCTCTCTCTGCG
MA1723.1	PRDM9	176	199	+	14.9633	3.39e-06	GCTGGCCGTGGAGGAAGAGGAGAG
MA1723.1	PRDM9	189	212	+	14.8991	3.52e-06	GAAGAGGAGAGAGGAGGAAACAGA
MA1972.1	ZFP14	185	199	+	15.1685	4e-06	GGAGGAAGAGGAGAG
MA1723.1	PRDM9	192	215	+	14.5963	4.2e-06	GAGGAGAGAGGAGGAAACAGAGAC
MA1104.2	GATA6	336	348	-	14.3415	4.45e-06	GTTTCTTATCTCT
MA0832.1	Tcf21	266	279	-	14.1842	5.25e-06	ATGACAGCTGGTGA
MA1723.1	PRDM9	182	205	+	13.6239	7.25e-06	CGTGGAGGAAGAGGAGAGAGGAGG
MA1710.1	ZNF257	190	201	+	14.4944	8.82e-06	AAGAGGAGAGAG
MA0832.1	Tcf21	266	279	+	12.5658	9.8e-06	TCACCAGCTGTCAT
MA1623.1	Stat2	204	216	+	13.5887	1.03e-05	GGAAACAGAGACT
MA1731.1	ZNF768	290	307	-	13.4694	1.17e-05	TTCCGGACTCTCTCTGCT
MA1723.1	PRDM9	185	208	+	12.5138	1.31e-05	GGAGGAAGAGGAGAGAGGAGGAAA
MA0482.2	GATA4	336	347	-	13.6098	1.38e-05	TTTCTTATCTCT
MA1993.1	Neurod2	268	277	+	13.6667	1.61e-05	ACCAGCTGTC
MA1993.1	Neurod2	268	277	-	13.6667	1.61e-05	GACAGCTGGT
MA1523.1	MSANTD3	422	431	+	12.2581	1.97e-05	GAACACTCAC
MA0665.1	MSC	268	277	+	13.122	1.99e-05	ACCAGCTGTC
MA1969.1	THRA	189	212	-	9.93421	2.08e-05	TCTGTTTCCTCCTCTCTCCTCTTC
MA1731.1	ZNF768	12	29	-	12.4592	2.11e-05	TCTCTCTCTCTCTCTCTG
MA0643.1	Esrrg	126	135	-	13.2979	2.16e-05	AGAAGGTCAT
MA0708.2	MSX2	492	499	-	11.9636	2.18e-05	CCAATTAA
MA0666.2	MSX1	492	499	-	12.0727	2.18e-05	CCAATTAA
MA0721.1	UNCX	492	499	-	10.2124	2.18e-05	CCAATTAA
MA0716.1	PRRX1	492	499	-	10.84	2.18e-05	CCAATTAA
MA0125.1	Nobox	493	500	+	11.9239	2.18e-05	TAATTGGT
MA0141.3	ESRRB	125	135	-	11.4655	2.22e-05	AGAAGGTCATT
MA1593.1	ZNF317	321	332	+	12.4894	2.26e-05	GCTCAGCAGACT
MA0499.2	MYOD1	267	279	+	12.8537	2.28e-05	CACCAGCTGTCAT
MA0665.1	MSC	268	277	-	12.5488	2.39e-05	GACAGCTGGT
MA0816.1	Ascl2	268	277	+	12.7429	2.63e-05	ACCAGCTGTC
MA0691.1	TFAP4	268	277	+	12.9273	2.7e-05	ACCAGCTGTC
MA0668.2	Neurod2	266	280	-	12.5046	2.9e-05	GATGACAGCTGGTGA
MA1112.2	NR4A1	93	104	-	12.3091	2.93e-05	AAAAATGTCAAA
MA0857.1	Rarb	212	227	-	-0.655172	2.97e-05	AGAGGTGAAAAAGTCT
MA1472.2	Bhlha15	267	278	+	12.9593	2.98e-05	CACCAGCTGTCA
MA1472.2	Bhlha15	267	278	-	12.9593	2.98e-05	TGACAGCTGGTG
MA1955.1	FOXO1::ELK3	52	65	+	11.6316	3.17e-05	AAAAACAGCAAGGA
MA0521.2	Tcf12	267	278	+	12.7886	3.2e-05	CACCAGCTGTCA
MA0521.2	Tcf12	267	278	-	12.7886	3.2e-05	TGACAGCTGGTG
MA1997.1	Olig2	268	277	+	13.1556	3.35e-05	ACCAGCTGTC
MA1997.1	Olig2	268	277	-	13.1556	3.35e-05	GACAGCTGGT
MA1641.1	MYF5	267	278	+	12.7615	3.44e-05	CACCAGCTGTCA
MA1641.1	MYF5	267	278	-	12.7615	3.44e-05	TGACAGCTGGTG
MA0667.1	MYF6	268	277	+	12.0455	3.51e-05	ACCAGCTGTC
MA1418.1	IRF3	197	217	+	5.43902	3.51e-05	GAGAGGAGGAAACAGAGACTT
MA0729.1	RARA	209	226	-	-6.54545	3.61e-05	GAGGTGAAAAAGTCTCTG
MA1601.2	ZNF75D	212	223	-	10.9213	3.62e-05	GTGAAAAAGTCT
MA0080.6	Spi1	181	197	+	11.3171	3.74e-05	CCGTGGAGGAAGAGGAG
MA0718.1	RAX	491	500	-	11.4746	3.77e-05	ACCAATTAAA
MA0640.2	ELF3	184	197	-	11.8714	3.83e-05	CTCCTCTTCCTCCA
MA1155.1	ZSCAN4	404	418	+	4.56897	3.93e-05	CACACACACACTAAT
MA0720.1	Shox2	492	499	-	11.26	3.96e-05	CCAATTAA
MA0717.1	RAX2	492	499	-	10.4425	3.96e-05	CCAATTAA
MA0709.1	Msx3	492	499	-	11.6604	3.96e-05	CCAATTAA
MA0654.1	ISX	492	499	-	11.6441	3.96e-05	CCAATTAA
MA0630.1	SHOX	492	499	+	10.4851	3.96e-05	TTAATTGG
MA0080.6	Spi1	25	41	+	11.1789	4.05e-05	AGAGAGAGAAAGAGAGA
MA1421.1	TCF7L1	91	102	-	10.7237	4.07e-05	AAATGTCAAAGA
MA1109.1	NEUROD1	266	278	-	11.6606	4.33e-05	TGACAGCTGGTGA
MA0140.2	GATA1::TAL1	327	344	-	11.7091	4.35e-05	CTTATCTCTGTGAGTCTG
MA0091.1	TAL1::TCF3	266	277	+	11.8202	4.39e-05	TCACCAGCTGTC
MA0774.1	MEIS2	272	279	-	11.931	4.4e-05	ATGACAGC
MA1619.1	Ptf1A	267	278	+	12.3303	4.51e-05	CACCAGCTGTCA
MA1619.1	Ptf1A	267	278	-	12.3211	4.59e-05	TGACAGCTGGTG
MA1652.1	ZKSCAN5	217	230	-	11.0367	4.6e-05	GCAAGAGGTGAAAA
MA0906.1	HOXC12	438	448	+	11.6909	4.64e-05	AGTTGTAAAAT
MA0699.1	LBX2	491	500	-	10.5932	4.93e-05	ACCAATTAAA
MA0691.1	TFAP4	268	277	-	11.6182	4.94e-05	GACAGCTGGT
MA1953.1	FOXO1::ELF1	52	65	+	11.2817	4.95e-05	AAAAACAGCAAGGA
MA0892.1	GSX1	491	500	-	9.73016	5.1e-05	ACCAATTAAA
MA0081.2	SPIB	26	41	-	10.8211	5.15e-05	TCTCTCTTTCTCTCTC
MA1726.1	ZNF331	318	331	-	10.9358	5.24e-05	GTCTGCTGAGCTAT
MA0766.2	GATA5	337	346	+	12.0612	5.34e-05	GAGATAAGAA
MA0633.2	Twist2	268	277	+	12.8298	5.34e-05	ACCAGCTGTC
MA0633.2	Twist2	268	277	-	12.8298	5.34e-05	GACAGCTGGT
MA0050.3	Irf1	43	57	+	10.958	5.59e-05	AGAGAAAATAAAAAC
MA1630.2	ZNF281	185	196	+	7.52809	5.74e-05	GGAGGAAGAGGA
MA0642.2	EN2	493	500	-	11.1455	5.75e-05	ACCAATTA
MA0881.1	Dlx4	492	499	-	10.0885	5.75e-05	CCAATTAA
MA0880.1	Dlx3	492	499	-	9.97945	5.75e-05	CCAATTAA
MA0876.1	BSX	492	499	-	10.5094	5.75e-05	CCAATTAA
MA0500.2	MYOG	267	278	+	12.1284	5.93e-05	CACCAGCTGTCA
MA0500.2	MYOG	267	278	-	12.1193	5.97e-05	TGACAGCTGGTG
MA1929.1	CTCF	261	294	-	8.87805	6.19e-05	CTGCTCTCCTACAGGATGACAGCTGGTGAGGAGC
MA1980.1	ZNF418	44	58	+	9.10101	6.29e-05	GAGAAAATAAAAACA
MA1623.1	Stat2	31	43	+	10.9007	6.29e-05	AGAAAGAGAGAGA
MA1992.1	Ikzf3	183	197	+	11.0092	6.3e-05	GTGGAGGAAGAGGAG
MA0820.1	FIGLA	268	277	+	11.6552	6.77e-05	ACCAGCTGTC
MA0724.1	VENTX	492	500	-	11.64	6.84e-05	ACCAATTAA
MA0908.1	HOXD11	439	448	+	11.5373	6.85e-05	GTTGTAAAAT
MA0017.2	NR2F1	123	135	-	11.2653	6.85e-05	AGAAGGTCATTGG
MA1111.1	NR2F2	125	135	-	11.3902	6.89e-05	AGAAGGTCATT
MA1954.1	FOXO1::ELK1	52	65	+	10.0612	6.96e-05	AAAAACAGCAAGGA
MA0160.2	NR4A2	127	136	-	11.2879	7.19e-05	CAGAAGGTCA
MA0035.4	GATA1	336	346	-	11.6056	7.24e-05	TTCTTATCTCT
MA0081.2	SPIB	182	197	-	10.1789	7.26e-05	CTCCTCTTCCTCCACG
MA0890.1	GBX2	491	500	-	11.2553	7.29e-05	ACCAATTAAA
MA0501.1	MAF::NFE2	321	335	-	8.39344	7.46e-05	GTGAGTCTGCTGAGC
MA0675.1	NKX6-2	492	499	-	9.92	7.48e-05	CCAATTAA
MA0618.1	LBX1	492	499	+	11.2381	7.48e-05	TTAATTGG
MA0816.1	Ascl2	268	277	-	10.7857	7.53e-05	GACAGCTGGT
MA0497.1	MEF2C	47	61	+	10.7458	7.54e-05	AAAATAAAAACAGCA
MA0160.2	NR4A2	95	104	-	11.2424	7.69e-05	AAAAATGTCA
MA0508.3	PRDM1	24	34	-	10.374	7.76e-05	TTCTCTCTCTC
MA0508.3	PRDM1	38	48	-	10.374	7.76e-05	TTCTCTCTCTC
MA0528.2	ZNF263	194	205	+	10.3364	7.9e-05	GGAGAGAGGAGG
MA0882.1	DLX6	492	499	-	10.4407	7.93e-05	CCAATTAA
MA0508.3	PRDM1	14	24	-	10.3252	8.04e-05	CTCTCTCTCTC
MA0508.3	PRDM1	16	26	-	10.3252	8.04e-05	CTCTCTCTCTC
MA0508.3	PRDM1	18	28	-	10.3252	8.04e-05	CTCTCTCTCTC
MA0508.3	PRDM1	20	30	-	10.3252	8.04e-05	CTCTCTCTCTC
MA0508.3	PRDM1	22	32	-	10.3252	8.04e-05	CTCTCTCTCTC
MA0508.3	PRDM1	36	46	-	10.3252	8.04e-05	CTCTCTCTCTC
MA0041.2	FOXD3	43	58	+	10.7083	8.17e-05	AGAGAAAATAAAAACA
MA0775.1	MEIS3	272	279	-	11.1923	8.28e-05	ATGACAGC
MA1975.1	ZNF214	118	132	+	10.3265	8.32e-05	CTCCACCAATGACCT
MA1623.1	Stat2	25	37	+	10.4397	8.36e-05	AGAGAGAGAAAGA
MA0601.1	Arid3b	489	499	+	10.873	8.38e-05	ATTTTAATTGG
MA0508.3	PRDM1	34	44	-	10.2276	8.39e-05	CTCTCTCTCTT
MA0052.4	MEF2A	440	454	+	10.6106	8.41e-05	TTGTAAAATTAGATA
MA1635.1	BHLHE22	268	277	+	12.1429	8.58e-05	ACCAGCTGTC
MA1635.1	BHLHE22	268	277	-	12.1429	8.58e-05	GACAGCTGGT
MA1972.1	ZFP14	286	300	+	9.32584	8.61e-05	GGAGAGCAGAGAGAG
MA1625.1	Stat5b	102	116	+	10.367	8.62e-05	TTTGTCCCAGAACAT
MA1982.1	ZNF574	290	304	+	9.03371	8.63e-05	AGCAGAGAGAGTCCG
MA0480.2	Foxo1	202	212	+	9.8662	8.66e-05	GAGGAAACAGA
MA1123.2	TWIST1	266	278	+	10.7886	8.79e-05	TCACCAGCTGTCA
MA0701.2	LHX9	492	499	-	11.7547	8.79e-05	CCAATTAA
MA1561.1	SOX12	419	429	+	10.377	8.91e-05	ACTGAACACTC
MA1618.1	Ptf1a	266	278	-	11.0407	8.99e-05	TGACAGCTGGTGA
MA0162.4	EGR1	347	360	+	10.1951	9.05e-05	ACACACACACACAC
MA0162.4	EGR1	349	362	+	10.1951	9.05e-05	ACACACACACACAC
MA0162.4	EGR1	351	364	+	10.1951	9.05e-05	ACACACACACACAC
MA0162.4	EGR1	353	366	+	10.1951	9.05e-05	ACACACACACACAC
MA0162.4	EGR1	355	368	+	10.1951	9.05e-05	ACACACACACACAC
MA0162.4	EGR1	357	370	+	10.1951	9.05e-05	ACACACACACACAC
MA0162.4	EGR1	359	372	+	10.1951	9.05e-05	ACACACACACACAC
MA0162.4	EGR1	361	374	+	10.1951	9.05e-05	ACACACACACACAC
MA0162.4	EGR1	363	376	+	10.1951	9.05e-05	ACACACACACACAC
MA0162.4	EGR1	365	378	+	10.1951	9.05e-05	ACACACACACACAC
MA0162.4	EGR1	367	380	+	10.1951	9.05e-05	ACACACACACACAC
MA0162.4	EGR1	369	382	+	10.1951	9.05e-05	ACACACACACACAC
MA0162.4	EGR1	371	384	+	10.1951	9.05e-05	ACACACACACACAC
MA0162.4	EGR1	373	386	+	10.1951	9.05e-05	ACACACACACACAC
MA0162.4	EGR1	375	388	+	10.1951	9.05e-05	ACACACACACACAC
MA0162.4	EGR1	377	390	+	10.1951	9.05e-05	ACACACACACACAC
MA0162.4	EGR1	379	392	+	10.1951	9.05e-05	ACACACACACACAC
MA0162.4	EGR1	381	394	+	10.1951	9.05e-05	ACACACACACACAC
MA0162.4	EGR1	383	396	+	10.1951	9.05e-05	ACACACACACACAC
MA0162.4	EGR1	385	398	+	10.1951	9.05e-05	ACACACACACACAC
MA0162.4	EGR1	387	400	+	10.1951	9.05e-05	ACACACACACACAC
MA0162.4	EGR1	389	402	+	10.1951	9.05e-05	ACACACACACACAC
MA0162.4	EGR1	391	404	+	10.1951	9.05e-05	ACACACACACACAC
MA0162.4	EGR1	393	406	+	10.1951	9.05e-05	ACACACACACACAC
MA0162.4	EGR1	395	408	+	10.1951	9.05e-05	ACACACACACACAC
MA0162.4	EGR1	397	410	+	10.1951	9.05e-05	ACACACACACACAC
MA0162.4	EGR1	399	412	+	10.1951	9.05e-05	ACACACACACACAC
MA0162.4	EGR1	401	414	+	10.1951	9.05e-05	ACACACACACACAC
MA0911.1	Hoxa11	438	449	+	10.8636	9.28e-05	AGTTGTAAAATT
MA0517.1	STAT1::STAT2	204	218	-	8.83333	9.29e-05	AAAGTCTCTGTTTCC
MA0150.2	Nfe2l2	325	339	-	9	9.48e-05	CTCTGTGAGTCTGCT
MA1981.1	ZNF530	190	207	+	7.15306	9.53e-05	AAGAGGAGAGAGGAGGAA
MA0136.3	Elf5	184	195	+	10.6911	9.57e-05	TGGAGGAAGAGG
MA0091.1	TAL1::TCF3	268	279	-	10.1348	9.64e-05	ATGACAGCTGGT
MA0662.1	MIXL1	491	500	-	9.9375	9.76e-05	ACCAATTAAA
MA0737.1	GLIS3	308	321	+	2.2623	9.9e-05	CACCTCCTTCATAG
MA1100.2	ASCL1	268	277	-	10.8364	9.93e-05	GACAGCTGGT
-71prox1a
motif_id	motif_alt_id	start	stop	strand	score	p.value	matched_sequence
MA0858.1	Rarb	127	143	-	13.2273	8.7e-07	AGTTCAAACAGGGTTCA
MA1724.1	Rfx6	389	401	+	16.6748	8.79e-07	CGCCTAGCAACAC
MA0646.1	GCM1	102	112	-	16.2245	1.63e-06	CGTGCGGGTAC
MA0159.1	RARA::RXRA	127	143	-	15.7755	2.41e-06	AGTTCAAACAGGGTTCA
MA0867.2	SOX4	484	493	-	14.3077	2.92e-06	GAACAAAGGC
MA0501.1	MAF::NFE2	207	221	-	15.4098	2.96e-06	GTGACACAGCAAGTG
MA0730.1	RARA	127	143	-	12.1475	3.25e-06	AGTTCAAACAGGGTTCA
MA0100.3	MYB	477	486	+	13.1967	4.21e-06	CTCAACTGCC
MA1731.1	ZNF768	161	178	-	14.9796	4.41e-06	TTGCTCTGTTTCTCTGTG
MA0615.1	Gmeb1	93	109	-	12.4146	4.87e-06	GCGGGTACGCCAGATCT
MA0089.2	MAFG::NFE2L1	209	224	-	14.1461	5.27e-06	TACGTGACACAGCAAG
MA0869.2	Sox11	484	495	-	14.7016	5.76e-06	GCGAACAAAGGC
MA0159.1	RARA::RXRA	430	446	-	14.3265	6.16e-06	GGTTCAGAAGCATGTCA
MA1986.1	ZNF692	182	191	-	14.7692	6.32e-06	CGGGCCCAGG
MA0150.2	Nfe2l2	211	225	-	13.7879	8.71e-06	GTACGTGACACAGCA
MA1534.1	NR1I3	337	345	-	13.3191	1.09e-05	GTGAACTTT
MA0442.2	SOX10	484	494	-	13.2755	1.09e-05	CGAACAAAGGC
MA0154.4	EBF1	177	191	-	13.3972	1.11e-05	CGGGCCCAGGGGATT
MA1604.1	Ebf2	177	189	-	13.6016	1.16e-05	GGCCCAGGGGATT
MA1149.1	RARA::RXRG	127	144	-	13.3455	1.26e-05	CAGTTCAAACAGGGTTCA
MA1637.1	EBF3	177	189	-	13.5122	1.29e-05	GGCCCAGGGGATT
MA1646.1	OSR2	282	293	-	13.2411	1.51e-05	ACGCAGAAGCCC
MA1616.1	Prdm15	186	200	-	13.0275	1.58e-05	TGTAAAACCCGGGCC
MA0767.1	GCM2	103	112	-	13.5082	1.6e-05	CGTGCGGGTA
MA1727.1	ZNF417	385	399	-	13.551	1.63e-05	GTTGCTAGGCGCCAT
MA0502.2	NFYB	237	248	+	13.187	1.64e-05	ATGATTGGCCCG
MA1644.1	NFYC	236	246	-	13.1951	1.72e-05	GGCCAATCATC
MA1980.1	ZNF418	276	290	-	11.8283	1.76e-05	CAGAAGCCCTAAGCA
MA1728.1	ZNF549	148	159	+	12.7805	1.77e-05	CAAGCTGCCCAA
MA0060.3	NFYA	236	246	-	13.2202	1.93e-05	GGCCAATCATC
MA0694.1	ZBTB7B	267	278	-	13.0862	1.95e-05	GCAACCCCCAAG
MA1954.1	FOXO1::ELK1	301	314	+	12.2959	2.19e-05	AATAGCAGGAAGCA
MA0062.3	GABPA	205	218	+	12.4643	2.25e-05	GCCACTTGCTGTGT
MA0681.2	PHOX2B	20	35	-	12.4094	2.26e-05	AATCATCAAATTTTTC
MA0782.2	PKNOX1	317	331	-	12.3688	2.43e-05	GGAGACTGACAGATA
MA0799.2	RFX4	385	401	+	7.81967	2.52e-05	ATGGCGCCTAGCAACAC
MA1992.1	Ikzf3	204	218	-	12.422	2.58e-05	ACACAGCAAGTGGCC
MA1508.1	IKZF1	452	463	-	12.4065	2.63e-05	AAAGCAGGAAAC
MA0799.2	RFX4	385	401	-	7.60656	2.72e-05	GTGTTGCTAGGCGCCAT
MA0154.4	EBF1	177	191	+	12.0071	2.75e-05	AATCCCCTGGGCCCG
MA1976.1	ZNF320	168	194	-	9.88764	2.89e-05	ACCCGGGCCCAGGGGATTGCTCTGTTT
MA1728.1	ZNF549	361	372	-	12.0894	2.9e-05	ACTGCTGGCCAG
MA0591.1	Bach1::Mafk	210	224	-	9.72368	2.9e-05	TACGTGACACAGCAA
MA1943.1	ETV2::HOXB13	305	319	+	11.5455	3.07e-05	GCAGGAAGCATATAT
MA0695.1	ZBTB7C	267	278	-	12.2258	3.08e-05	GCAACCCCCAAG
MA1629.1	Zic2	206	219	-	11.7642	3.2e-05	GACACAGCAAGTGG
MA0738.1	HIC2	4	12	-	11.4545	3.26e-05	GTGCCCAGT
MA1989.1	Bcl11B	440	453	+	12.0355	3.36e-05	CTGAACCACAAAGT
MA0024.3	E2F1	384	395	-	12.1639	3.43e-05	CTAGGCGCCATG
MA0496.3	MAFK	209	223	-	11.7758	3.54e-05	ACGTGACACAGCAAG
MA1936.1	ERF::FOXO1	83	96	-	11.8429	3.81e-05	ATCTACAGGAACCC
MA1508.1	IKZF1	302	313	+	11.8537	3.85e-05	ATAGCAGGAAGC
MA0696.1	ZIC1	204	217	+	7.93617	3.98e-05	GGCCACTTGCTGTG
MA0087.2	Sox5	483	495	-	11.8421	4.13e-05	GCGAACAAAGGCA
MA0719.1	RHOXF1	408	415	+	10.2308	4.14e-05	CTGATCCC
MA0494.1	Nr1h3::Rxra	190	208	-	11.3871	4.34e-05	TGGCCTCCTGTAAAACCCG
MA1716.1	ZNF76	256	276	-	8.58621	4.4e-05	AACCCCCAAGATCCTTTGCAT
MA1944.1	ETV5::DRGX	305	318	+	11.4091	4.44e-05	GCAGGAAGCATATA
MA0024.3	E2F1	384	395	+	11.6885	4.51e-05	CATGGCGCCTAG
MA1603.1	Dmrt1	444	456	+	11.561	4.53e-05	ACCACAAAGTTTC
MA0525.2	TP63	207	224	+	-0.0689655	4.61e-05	CACTTGCTGTGTCACGTA
MA0473.3	ELF1	205	218	-	11.4228	4.61e-05	ACACAGCAAGTGGC
MA1115.1	POU5F1	254	264	+	11.992	4.64e-05	TGATGCAAAGG
MA0474.3	Erg	205	218	-	11.5447	4.86e-05	ACACAGCAAGTGGC
MA0814.2	TFAP2C	242	255	+	11.3577	5.03e-05	TGGCCCGAGGAGTG
MA0515.1	Sox6	485	494	+	12.4571	5.05e-05	CCTTTGTTCG
MA0833.2	ATF4	251	264	+	10.6735	5.13e-05	GAGTGATGCAAAGG
MA0002.2	Runx1	442	452	-	11.6897	5.18e-05	CTTTGTGGTTC
MA0745.2	SNAI2	340	352	+	11.5306	5.42e-05	GTTCACCTGTAAG
MA0868.2	SOX8	485	494	-	11.5091	5.66e-05	CGAACAAAGG
MA0092.1	Hand1::Tcf3	94	103	+	11.5281	5.97e-05	GATCTGGCGT
MA0056.2	MZF1	175	187	+	11.5122	5.99e-05	GCAATCCCCTGGG
MA1953.1	FOXO1::ELF1	301	314	+	10.9437	6.02e-05	AATAGCAGGAAGCA
MA1646.1	OSR2	434	445	-	11.2553	6.15e-05	GTTCAGAAGCAT
MA1596.1	ZNF460	41	56	-	6.46067	6.43e-05	GAGTCAGCCTCGCACA
MA0078.2	Sox17	483	496	-	11.1127	6.5e-05	GGCGAACAAAGGCA
MA1559.1	SNAI3	341	350	-	11.0364	6.54e-05	TACAGGTGAA
MA0842.2	NRL	367	379	+	10.2979	6.58e-05	AGCAGTGCTGACA
MA1629.1	Zic2	453	466	-	10.5772	6.59e-05	CGCAAAGCAGGAAA
MA1950.1	FLI1::FOXI1	451	464	-	10.7931	6.68e-05	CAAAGCAGGAAACT
MA0860.1	Rarg	117	133	-	-5.78182	6.85e-05	GGGTTCAGGAAAGTGCA
MA1930.1	CTCF	89	123	+	7.12844	6.88e-05	CTGTAGATCTGGCGTACCCGCACGAGCGTGCACTT
MA1952.1	FOXJ2::ELF1	301	314	+	10.9677	6.97e-05	AATAGCAGGAAGCA
MA1991.1	Hnf1A	483	496	+	10.8871	7.19e-05	TGCCTTTGTTCGCC
MA1114.1	PBX3	316	332	-	10.3972	7.39e-05	TGGAGACTGACAGATAT
MA0864.2	E2F2	382	397	-	10.8909	7.4e-05	TGCTAGGCGCCATGAT
MA0495.3	MAFF	365	380	-	10.6098	7.44e-05	GTGTCAGCACTGCTGG
MA0606.2	Nfat5	16	27	+	10.6338	7.44e-05	AGATGAAAAATT
MA1117.1	RELB	175	185	+	10.4681	7.5e-05	GCAATCCCCTG
MA0591.1	Bach1::Mafk	47	61	+	7.01316	7.5e-05	AGGCTGACTCTCCAA
MA0684.2	RUNX3	441	452	+	11.3901	7.53e-05	TGAACCACAAAG
MA0659.3	Mafg	210	224	-	9.88652	7.72e-05	TACGTGACACAGCAA
MA1979.1	ZNF416	2	12	+	10.6143	7.77e-05	ACACTGGGCAC
MA0761.2	ETV1	205	218	-	10.748	7.8e-05	ACACAGCAAGTGGC
MA1560.1	SOHLH2	107	116	+	11.129	7.86e-05	CGCACGAGCG
MA1712.1	ZNF454	173	190	-	9.33333	8.04e-05	GGGCCCAGGGGATTGCTC
MA1953.1	FOXO1::ELF1	451	464	-	10.4225	8.12e-05	CAAAGCAGGAAACT
MA0810.1	TFAP2A	179	190	+	10.9636	8.2e-05	TCCCCTGGGCCC
MA0496.3	MAFK	48	62	+	10.3091	8.21e-05	GGCTGACTCTCCAAA
MA1942.1	ETV2::FOXI1	451	465	-	10.2586	8.92e-05	GCAAAGCAGGAAACT
MA1954.1	FOXO1::ELK1	83	96	-	9.53061	8.97e-05	ATCTACAGGAACCC
MA0822.1	HES7	216	227	-	2.24138	9.08e-05	AGGTACGTGACA
MA0748.2	YY2	383	393	+	10.5041	9.17e-05	TCATGGCGCCT
MA0761.2	ETV1	303	316	+	10.4634	9.17e-05	TAGCAGGAAGCATA
MA1562.1	SOX14	32	41	-	10.3871	9.27e-05	ATGAACAATC
MA1954.1	FOXO1::ELK1	451	464	-	9.41837	9.46e-05	CAAAGCAGGAAACT
MA0697.2	Zic3	205	217	-	10.1773	9.65e-05	CACAGCAAGTGGC
MA0117.2	Mafb	368	379	+	10.7303	9.84e-05	GCAGTGCTGACA
-14prox1a
motif_id	motif_alt_id	start	stop	strand	score	p.value	matched_sequence
MA0761.2	ETV1	400	413	-	16.1707	9.31e-07	AGACAGGAAGTAGT
MA0474.3	Erg	400	413	-	15.8374	1.39e-06	AGACAGGAAGTAGT
MA0062.3	GABPA	400	413	+	15.7714	1.39e-06	ACTACTTCCTGTCT
MA1989.1	Bcl11B	114	127	+	15.2695	1.58e-06	CCAAACCACAAAGC
MA1640.1	MEIS2	59	73	+	15.2063	2.37e-06	ACCTGATTTATGGGC
MA0626.1	Npas2	315	324	+	14.3443	2.72e-06	AGCACGTGTC
MA0095.3	Yy1	359	370	-	15.2114	3e-06	CTCAAAATGGCT
MA0080.6	Spi1	420	436	+	15.187	3.23e-06	AAATAGGGGAAGTGGTC
MA1942.1	ETV2::FOXI1	402	416	-	15.2586	3.28e-06	TCTAGACAGGAAGTA
MA0002.2	Runx1	116	126	-	14.1379	3.64e-06	CTTTGTGGTTT
MA1957.1	HOXB2::ELK1	398	411	-	15	3.65e-06	ACAGGAAGTAGTCA
MA1949.1	FLI1::DRGX	397	411	-	15.0758	3.65e-06	ACAGGAAGTAGTCAC
MA0473.3	ELF1	400	413	-	14.8862	3.74e-06	AGACAGGAAGTAGT
MA1944.1	ETV5::DRGX	398	411	-	15.0303	3.87e-06	ACAGGAAGTAGTCA
MA1992.1	Ikzf3	399	413	-	14.8807	3.93e-06	AGACAGGAAGTAGTC
MA0819.2	CLOCK	316	325	-	14.2	4.06e-06	AGACACGTGC
MA1952.1	FOXJ2::ELF1	402	415	-	14.6774	4.24e-06	CTAGACAGGAAGTA
MA0081.2	SPIB	421	436	-	14.813	4.54e-06	GACCACTTCCCCTATT
MA1113.2	PBX2	60	72	-	14.6693	4.62e-06	CCCATAAATCAGG
MA0108.2	TBP	97	111	+	13.625	4.78e-06	GTATAAAAGGAGACC
MA1958.1	HOXD12::ELK1	396	412	-	12.1667	5.49e-06	GACAGGAAGTAGTCACT
MA1640.1	MEIS2	183	197	-	14.2222	6.03e-06	TCATGATTTATAGCA
MA1954.1	FOXO1::ELK1	402	415	-	14.2959	6.74e-06	CTAGACAGGAAGTA
MA0640.2	ELF3	399	412	+	14.25	6.83e-06	GACTACTTCCTGTC
MA1113.2	PBX2	184	196	+	13.8583	6.92e-06	GCTATAAATCATG
MA1948.1	ETV5::HOXA2	398	411	-	14.3182	7.2e-06	ACAGGAAGTAGTCA
MA1950.1	FLI1::FOXI1	402	415	-	14.2414	7.51e-06	CTAGACAGGAAGTA
MA0139.1	CTCF	277	295	+	13.3279	7.56e-06	AAGCCAGAAGGGGTCACTT
MA1935.1	ERF::FOXI1	402	415	-	13.5	8.25e-06	CTAGACAGGAAGTA
MA1708.1	ETV7	48	58	-	13.6923	9.21e-06	GCGCGGAAATG
MA1630.2	ZNF281	33	44	-	12.6854	9.29e-06	GGGGGAAGGAAA
MA1639.1	MEIS1	60	72	-	13.6911	9.87e-06	CCCATAAATCAGG
MA0649.1	HEY2	315	324	-	14.431	9.9e-06	GACACGTGCT
MA1535.1	NR2C1	285	293	+	12.2308	1.04e-05	AGGGGTCAC
MA1979.1	ZNF416	89	99	-	13.9143	1.15e-05	TACCTGGGCAA
MA0622.1	Mlxip	316	323	+	14.0984	1.21e-05	GCACGTGT
MA0598.3	EHF	400	414	+	13.4634	1.27e-05	ACTACTTCCTGTCTA
MA1953.1	FOXO1::ELF1	402	415	-	13.3521	1.32e-05	CTAGACAGGAAGTA
MA1711.1	ZNF343	225	241	-	10.9362	1.35e-05	ACGCTTCACGCTGGTGT
MA0494.1	Nr1h3::Rxra	284	302	-	13.1774	1.39e-05	CGAACGGAAGTGACCCCTT
MA1948.1	ETV5::HOXA2	424	437	+	13.2879	1.4e-05	AGGGGAAGTGGTCA
MA1981.1	ZNF530	35	52	-	11.7347	1.47e-05	AAATGGACGGGGGAAGGA
MA1470.1	BACH2	247	266	+	6.27143	1.6e-05	AAACCATAACATCCTGCATA
MA0821.2	HES5	315	324	+	13.3303	1.62e-05	AGCACGTGTC
MA0821.2	HES5	315	324	-	13.3303	1.62e-05	GACACGTGCT
MA1708.1	ETV7	291	301	-	13.1346	1.63e-05	GAACGGAAGTG
MA0511.2	RUNX2	116	124	+	13.3654	1.63e-05	AAACCACAA
MA1955.1	FOXO1::ELK3	402	415	-	12.8158	1.66e-05	CTAGACAGGAAGTA
MA0823.1	HEY1	315	324	-	13.5636	1.7e-05	GACACGTGCT
MA1153.1	Smad4	409	416	+	13.2131	1.79e-05	TGTCTAGA
MA0763.1	ETV3	291	300	-	13	1.82e-05	AACGGAAGTG
MA0684.2	RUNX3	115	126	+	12.6525	1.91e-05	CAAACCACAAAG
MA0156.3	FEV	290	301	-	12.6531	1.96e-05	GAACGGAAGTGA
MA0760.1	ERF	402	411	-	13.1143	1.98e-05	ACAGGAAGTA
MA1639.1	MEIS1	184	196	+	12.813	2.01e-05	GCTATAAATCATG
MA0597.2	THAP1	198	209	+	12.8788	2.02e-05	GTGGAGGGCAGT
MA0825.1	MNT	315	324	-	13.0606	2.09e-05	GACACGTGCT
MA1650.1	ZBTB14	51	62	+	12.6545	2.09e-05	TTCCGCGCACCT
MA0059.1	MAX::MYC	314	324	+	12.8163	2.12e-05	GAGCACGTGTC
MA1946.1	ETV5::FOXI1	403	415	-	12.5455	2.16e-05	CTAGACAGGAAGT
MA0694.1	ZBTB7B	106	117	+	12.8966	2.17e-05	GAGACCCCCCAA
MA1931.1	ELK1::HOXA1	398	411	-	11.6463	2.18e-05	ACAGGAAGTAGTCA
MA1536.1	NR2C2	286	293	+	10.5102	2.2e-05	GGGGTCAC
MA1934.1	ERF::FIGLA	122	137	-	9.97959	2.21e-05	GAAGGATGCAGCTTTG
MA0823.1	HEY1	315	324	+	13.0545	2.29e-05	AGCACGTGTC
MA0475.2	FLI1	291	300	-	12.8	2.37e-05	AACGGAAGTG
MA1940.1	ETV2::DRGX	398	411	-	12.4483	2.39e-05	ACAGGAAGTAGTCA
MA0616.2	HES2	315	324	+	12.9231	2.4e-05	AGCACGTGTC
MA1464.1	ARNT2	315	324	-	13.2128	2.48e-05	GACACGTGCT
MA1932.1	ELK1::HOXB13	396	411	-	10.4038	2.53e-05	ACAGGAAGTAGTCACT
MA1508.1	IKZF1	403	414	-	12.4472	2.53e-05	TAGACAGGAAGT
MA0058.3	MAX	315	324	+	13	2.53e-05	AGCACGTGTC
MA0028.2	ELK1	291	300	-	12.2222	2.57e-05	AACGGAAGTG
MA0825.1	MNT	315	324	+	12.9697	2.57e-05	AGCACGTGTC
MA0136.3	Elf5	401	412	-	12.7236	2.61e-05	GACAGGAAGTAG
MA0147.3	MYC	314	325	-	12.561	2.62e-05	AGACACGTGCTC
MA1945.1	ETV5::FIGLA	123	137	-	10.3276	2.86e-05	GAAGGATGCAGCTTT
MA0645.1	ETV6	48	57	-	12.6939	2.89e-05	CGCGGAAATG
MA1933.1	ELK1::SREBF2	285	300	-	10.1613	2.93e-05	AACGGAAGTGACCCCT
MA0098.3	ETS1	402	411	-	12.6727	2.95e-05	ACAGGAAGTA
MA1493.1	HES6	315	324	+	12.5	3.03e-05	AGCACGTGTC
MA0058.3	MAX	315	324	-	12.9231	3.05e-05	GACACGTGCT
MA0762.1	ETV2	402	412	-	12.1724	3.15e-05	GACAGGAAGTA
MA1990.1	Gli1	105	118	+	11.8865	3.21e-05	GGAGACCCCCCAAA
MA0645.1	ETV6	291	300	-	12.3878	3.23e-05	AACGGAAGTG
MA1623.1	Stat2	380	392	-	11.9504	3.28e-05	AGAGACAGAAAAA
MA1484.1	ETS2	403	412	-	12.3265	3.31e-05	GACAGGAAGT
MA0076.2	ELK4	401	411	+	12.4545	3.38e-05	CTACTTCCTGT
MA0860.1	Rarg	162	178	+	-2.50909	3.44e-05	AAGGGAAAGAGTGGTCA
MA0645.1	ETV6	424	433	+	12.3061	3.47e-05	AGGGGAAGTG
MA0760.1	ERF	291	300	-	12.1286	3.62e-05	AACGGAAGTG
MA0616.2	HES2	315	324	-	12.3846	3.66e-05	GACACGTGCT
MA1936.1	ERF::FOXO1	402	415	-	11.8429	3.81e-05	CTAGACAGGAAGTA
MA0734.3	Gli2	106	118	+	11.4037	3.92e-05	GAGACCCCCCAAA
MA0156.3	FEV	401	412	-	11.2653	3.94e-05	GACAGGAAGTAG
MA0645.1	ETV6	402	411	-	12.1633	3.99e-05	ACAGGAAGTA
MA0649.1	HEY2	315	324	+	11.5345	4.34e-05	AGCACGTGTC
MA0076.2	ELK4	47	57	+	12.0364	4.36e-05	CCATTTCCGCG
MA1937.1	ERF::HOXB13	396	411	-	11.7241	4.37e-05	ACAGGAAGTAGTCACT
MA0098.3	ETS1	291	300	-	12.1273	4.41e-05	AACGGAAGTG
MA1483.2	ELF2	402	413	-	11.8714	4.43e-05	AGACAGGAAGTA
MA1487.2	FOXE1	240	253	+	11.3276	4.46e-05	GTTAAGTAAACCAT
MA0759.2	ELK3	290	300	-	11.2449	4.58e-05	AACGGAAGTGA
MA0650.3	Hoxa13	63	74	-	11.3622	4.61e-05	AGCCCATAAATC
MA0664.1	MLXIPL	315	324	-	12.4545	4.72e-05	GACACGTGCT
MA1966.1	TFAP4::ETV1	122	137	-	10.6098	4.74e-05	GAAGGATGCAGCTTTG
MA0765.3	ETV5	291	300	-	11.0816	4.87e-05	AACGGAAGTG
MA1652.1	ZKSCAN5	287	300	-	10.9266	4.87e-05	AACGGAAGTGACCC
MA1099.2	HES1	315	324	+	11.9787	4.89e-05	AGCACGTGTC
MA0764.3	ETV4	291	300	-	11.8571	4.94e-05	AACGGAAGTG
MA1558.1	SNAI1	56	65	-	12.3469	4.95e-05	ATCAGGTGCG
MA0860.1	Rarg	276	292	+	-4.34545	5.09e-05	AAAGCCAGAAGGGGTCA
MA0475.2	FLI1	402	411	-	11.6667	5.14e-05	ACAGGAAGTA
MA0863.1	MTF1	203	216	-	7.08537	5.14e-05	GGTGCGCACTGCCC
MA0081.2	SPIB	288	303	+	10.813	5.17e-05	GGTCACTTCCGTTCGT
MA0822.1	HES7	314	325	+	4.27586	5.21e-05	GAGCACGTGTCT
MA1491.2	GLI3	107	122	+	2.30769	5.21e-05	AGACCCCCCAAACCAC
MA1651.1	ZFP42	352	372	-	10.3933	5.22e-05	TCCTCAAAATGGCTTGAGTAG
MA1958.1	HOXD12::ELK1	423	439	+	5.24242	5.27e-05	TAGGGGAAGTGGTCATT
MA1645.1	NKX2-2	191	204	-	11.4065	5.29e-05	CCTCCACTCATGAT
MA0080.6	Spi1	399	415	-	10.6911	5.32e-05	CTAGACAGGAAGTAGTC
MA0822.1	HES7	314	325	-	4.08621	5.5e-05	AGACACGTGCTC
MA0636.1	BHLHE41	315	324	-	8.67308	5.61e-05	GACACGTGCT
MA0664.1	MLXIPL	315	324	+	11.9394	5.74e-05	AGCACGTGTC
MA0048.2	NHLH1	56	65	+	11.1379	5.86e-05	CGCACCTGAT
MA0464.2	BHLHE40	315	324	-	11.75	5.87e-05	GACACGTGCT
MA1957.1	HOXB2::ELK1	424	437	+	9.2623	6e-05	AGGGGAAGTGGTCA
MA0752.1	ZNF410	244	260	+	-2.50909	6.01e-05	AGTAAACCATAACATCC
MA0762.1	ETV2	291	301	-	10.6724	6.12e-05	GAACGGAAGTG
MA0663.1	MLX	315	324	+	10.3143	6.12e-05	AGCACGTGTC
MA1484.1	ETS2	292	301	-	11.3265	6.18e-05	GAACGGAAGT
MA0819.2	CLOCK	314	323	+	11.6909	6.19e-05	GAGCACGTGT
MA1106.1	HIF1A	314	323	-	11.918	6.28e-05	ACACGTGCTC
MA0464.2	BHLHE40	315	324	+	11.7115	6.35e-05	AGCACGTGTC
MA0603.1	Arntl	316	325	-	11.377	6.36e-05	AGACACGTGC
MA1600.1	ZNF684	203	220	+	6.86885	6.36e-05	GGGCAGTGCGCACCTTGT
MA0895.1	HMBOX1	10	19	-	11.2258	6.4e-05	AGTAGTTAAG
MA0522.3	TCF3	314	324	-	10.6099	6.63e-05	GACACGTGCTC
MA0092.1	Hand1::Tcf3	277	286	-	11.3483	6.67e-05	CTTCTGGCTT
MA0695.1	ZBTB7C	106	117	+	11.1935	6.68e-05	GAGACCCCCCAA
MA1559.1	SNAI3	56	65	-	10.8909	6.94e-05	ATCAGGTGCG
MA1975.1	ZNF214	24	38	+	10.602	7.14e-05	CTTAATAAATTTCCT
MA0603.1	Arntl	314	323	+	11.1475	7.14e-05	GAGCACGTGT
MA0598.3	EHF	289	303	+	10.8618	7.19e-05	GTCACTTCCGTTCGT
MA1516.1	KLF3	326	336	-	9.89362	7.31e-05	GACCGAACCCT
MA0750.2	ZBTB7A	289	301	-	10.7967	7.39e-05	GAACGGAAGTGAC
MA1986.1	ZNF692	449	458	-	11.4038	7.51e-05	GAGGCCCATC
MA1708.1	ETV7	423	433	+	11.3077	7.53e-05	TAGGGGAAGTG
MA1950.1	FLI1::FOXI1	254	267	-	10.569	7.56e-05	ATATGCAGGATGTT
MA0636.1	BHLHE41	315	324	+	7.73077	7.77e-05	AGCACGTGTC
MA1600.1	ZNF684	160	177	-	6.32787	7.81e-05	GACCACTCTTTCCCTTTA
MA1650.1	ZBTB14	310	321	+	10.4727	7.85e-05	GCCCGAGCACGT
MA0601.1	Arid3b	22	32	+	10.9048	7.98e-05	ATCTTAATAAA
MA0750.2	ZBTB7A	400	412	-	10.6585	8.06e-05	GACAGGAAGTAGT
MA0860.1	Rarg	286	302	+	-6.67273	8.19e-05	GGGGTCACTTCCGTTCG
MA0028.2	ELK1	402	411	-	9.84444	8.21e-05	ACAGGAAGTA
MA1941.1	ETV2::FIGLA	122	137	-	9.21986	8.3e-05	GAAGGATGCAGCTTTG
MA0062.3	GABPA	289	302	+	10.5643	8.42e-05	GTCACTTCCGTTCG
MA0149.1	EWSR1-FLI1	32	49	-	-15.6579	8.42e-05	TGGACGGGGGAAGGAAAT
MA0687.1	SPIC	420	433	+	10.507	8.43e-05	AAATAGGGGAAGTG
MA0763.1	ETV3	402	411	-	10.8028	8.55e-05	ACAGGAAGTA
MA1099.2	HES1	315	324	-	11.1915	8.66e-05	GACACGTGCT
MA0692.1	TFEB	315	324	+	10.9423	8.67e-05	AGCACGTGTC
MA1560.1	SOHLH2	315	324	+	10.9516	8.67e-05	AGCACGTGTC
MA0515.1	Sox6	479	488	+	11.0429	8.7e-05	GCTTTGTCTG
MA0474.3	Erg	289	302	-	10.5285	8.73e-05	CGAACGGAAGTGAC
MA0692.1	TFEB	315	324	-	10.9231	8.74e-05	GACACGTGCT
MA0076.2	ELK4	290	300	+	10.7455	8.8e-05	TCACTTCCGTT
MA1978.1	ZNF354A	169	189	-	10.4206	8.82e-05	TATAGCACAAATGACCACTCT
MA1935.1	ERF::FOXI1	254	267	-	10.7419	8.83e-05	ATATGCAGGATGTT
MA1473.1	CDX4	63	73	-	10.58	8.97e-05	GCCCATAAATC
MA1464.1	ARNT2	315	324	+	10.8936	9.05e-05	AGCACGTGTC
MA0526.4	USF2	314	325	-	6.53061	9.09e-05	AGACACGTGCTC
MA0069.1	PAX6	189	202	-	10.0778	9.14e-05	TCCACTCATGATTT
MA0772.1	IRF7	158	171	+	7.85484	9.24e-05	CCTAAAGGGAAAGA
MA1523.1	MSANTD3	350	359	+	10.6613	9.29e-05	GTCTACTCAA
MA0526.4	USF2	314	325	+	6.46939	9.35e-05	GAGCACGTGTCT
MA1935.1	ERF::FOXI1	291	304	-	10.6613	9.37e-05	GACGAACGGAAGTG
MA1987.1	ZNF701	34	54	-	8.33028	9.59e-05	GGAAATGGACGGGGGAAGGAA
MA0442.2	SOX10	478	488	-	11.5306	9.62e-05	CAGACAAAGCA
MA1708.1	ETV7	402	412	-	10.9423	9.65e-05	GACAGGAAGTA
MA1560.1	SOHLH2	315	324	-	10.7097	9.72e-05	GACACGTGCT
MA0259.1	ARNT::HIF1A	316	323	-	11.0789	9.77e-05	ACACGTGC
MA0764.3	ETV4	402	411	-	10.6939	9.77e-05	ACAGGAAGTA
MA0641.1	ELF4	402	413	-	8.16393	9.78e-05	AGACAGGAAGTA
MA0871.2	TFEC	314	324	-	8.98077	9.8e-05	GACACGTGCTC
MA0765.3	ETV5	402	411	-	9.46939	9.9e-05	ACAGGAAGTA
MA0508.3	PRDM1	383	393	+	9.96748	9.96e-05	TTCTGTCTCTC
-2.1prox1a
motif_id	motif_alt_id	start	stop	strand	score	p.value	matched_sequence
MA0820.1	FIGLA	163	172	-	14.2414	2.76e-06	AACACCTGTT
MA1105.2	GRHL2	294	305	-	15.0976	2.82e-06	TAAACAGGTTTC
MA0625.2	NFATC3	80	88	-	11.2885	4.91e-06	ATGGAAACT
MA0665.1	MSC	163	172	-	15.4878	4.94e-06	AACACCTGTT
MA1621.1	Rbpjl	161	174	-	14.3496	4.95e-06	GGAACACCTGTTTT
MA1620.1	Ptf1A	162	173	-	14.3415	5.79e-06	GAACACCTGTTT
MA1124.1	ZNF24	347	359	+	13.5909	7.63e-06	CACTCATTCACTA
MA0667.1	MYF6	163	172	-	14.4848	7.83e-06	AACACCTGTT
MA0152.2	Nfatc2	78	93	-	14.0081	8.1e-06	GCGACATGGAAACTGA
MA1978.1	ZNF354A	448	468	-	13.4762	8.53e-06	GTAAAACTAAATGAGCCAGTT
MA0667.1	MYF6	163	172	+	14.2424	8.94e-06	AACAGGTGTT
MA0504.1	NR2C2	315	329	-	12.9	1.28e-05	AGAGATCAGAGGTGG
MA1525.2	NFATC4	80	89	-	13.4038	1.31e-05	CATGGAAACT
MA0624.2	Nfatc1	225	236	+	13.1835	1.41e-05	TAGTGGAAAATA
MA0069.1	PAX6	464	477	+	12.8333	1.72e-05	TTTACGCGTCAGCT
MA0665.1	MSC	163	172	+	13.5	1.75e-05	AACAGGTGTT
MA0832.1	Tcf21	161	174	+	10.7105	1.86e-05	AAAACAGGTGTTCC
MA0647.1	GRHL1	294	305	-	12.9828	1.93e-05	TAAACAGGTTTC
MA1534.1	NR1I3	423	431	-	12.617	2.18e-05	ATGAACTAT
MA1525.2	NFATC4	226	235	+	13.0192	2.29e-05	AGTGGAAAAT
MA0647.1	GRHL1	294	305	+	12.5345	2.47e-05	GAAACCTGTTTA
MA1537.1	NR2F1	314	328	-	8.87234	2.61e-05	GAGATCAGAGGTGGC
MA0524.2	TFAP2C	196	207	+	12.4694	2.71e-05	TCCCCAAAGGCA
MA0606.2	Nfat5	225	236	+	12.1408	2.83e-05	TAGTGGAAAATA
MA1711.1	ZNF343	11	27	+	9	2.85e-05	CAGCTTCACAGCAACAA
MA0844.1	XBP1	463	476	+	11.6346	2.89e-05	TTTTACGCGTCAGC
MA0811.1	TFAP2B	196	207	+	12.3103	3.24e-05	TCCCCAAAGGCA
MA1936.1	ERF::FOXO1	52	65	+	12.0429	3.38e-05	GACAAAAGGAAAGG
MA1105.2	GRHL2	161	172	+	11.6585	3.54e-05	AAAACAGGTGTT
MA1550.1	PPARD	314	329	-	8	3.59e-05	AGAGATCAGAGGTGGC
MA1991.1	Hnf1A	316	329	+	11.871	3.68e-05	CACCTCTGATCTCT
MA1724.1	Rfx6	15	27	+	11.7886	3.92e-05	TTCACAGCAACAA
MA0745.2	SNAI2	161	173	-	12.3367	3.92e-05	GAACACCTGTTTT
MA0499.2	MYOD1	161	173	-	11.9919	3.97e-05	GAACACCTGTTTT
MA0810.1	TFAP2A	196	207	+	12.0364	4.03e-05	TCCCCAAAGGCA
MA1559.1	SNAI3	163	172	+	12.2545	4.21e-05	AACAGGTGTT
MA0833.2	ATF4	378	391	-	11.0816	4.26e-05	CCCTGATGAAATGC
MA0657.1	KLF13	270	287	+	6	4.54e-05	GGAAAACGCCTCTTAGGT
MA0091.1	TAL1::TCF3	163	174	-	11.764	4.55e-05	GGAACACCTGTT
MA0624.2	Nfatc1	79	90	-	12.1835	5.1e-05	ACATGGAAACTG
MA0856.1	RXRG	315	328	-	2.82979	5.12e-05	GAGATCAGAGGTGG
MA0606.2	Nfat5	79	90	-	11.0704	5.25e-05	ACATGGAAACTG
MA0629.1	Rhox11	302	318	-	11.5122	5.5e-05	GTGGCGGTGTTAATAAA
MA0804.1	TBX19	88	107	-	9.68293	5.55e-05	AATAACATTTGCTTGCGACA
MA0691.1	TFAP4	163	172	-	11.3273	5.7e-05	AACACCTGTT
MA1570.1	TFAP4	163	172	+	11.5902	5.82e-05	AACAGGTGTT
MA0009.2	TBXT	90	105	-	8.28846	5.85e-05	TAACATTTGCTTGCGA
MA0748.2	YY2	310	320	-	11.1951	5.99e-05	AGGTGGCGGTG
MA0857.1	Rarb	48	63	+	-3.74138	6.04e-05	TGAGGACAAAAGGAAA
MA1967.1	TFAP4::FLI1	157	172	+	3.36207	6.31e-05	TTCCAAAACAGGTGTT
MA0625.2	NFATC3	227	235	+	10.7692	6.33e-05	GTGGAAAAT
MA0816.1	Ascl2	163	172	-	11.0857	6.38e-05	AACACCTGTT
MA0593.1	FOXP2	298	308	-	11.8182	6.44e-05	TAATAAACAGG
MA0152.2	Nfatc2	222	237	+	11.1707	6.63e-05	GCTTAGTGGAAAATAC
MA0117.2	Mafb	470	481	-	11.2921	6.69e-05	TATAAGCTGACG
MA1558.1	SNAI1	163	172	+	11.8367	6.83e-05	AACAGGTGTT
MA1632.1	ATF2	237	249	-	10.4878	7.13e-05	TAATGTTGTCATG
MA1574.1	THRB	314	328	-	9.42697	7.29e-05	GAGATCAGAGGTGGC
MA0606.2	Nfat5	266	277	+	10.6338	7.44e-05	AGAAGGAAAACG
MA1524.2	Msgn1	49	64	+	10.0606	7.44e-05	GAGGACAAAAGGAAAG
MA1116.1	RBPJ	120	129	+	12.1034	7.47e-05	ACTGGGAAGG
MA0804.1	TBX19	88	107	+	8.95122	7.68e-05	TGTCGCAAGCAAATGTTATT
MA0691.1	TFAP4	163	172	+	10.5455	7.74e-05	AACAGGTGTT
MA1647.2	Prdm4	76	92	-	9.84404	8.19e-05	CGACATGGAAACTGACT
MA0729.1	RARA	49	66	+	-10.7424	8.25e-05	GAGGACAAAAGGAAAGGC
MA1961.1	PATZ1	312	323	-	8.78652	8.31e-05	CAGAGGTGGCGG
MA0842.2	NRL	470	482	-	9.68085	8.45e-05	CTATAAGCTGACG
MA0515.1	Sox6	50	59	-	11.0714	8.61e-05	CTTTTGTCCT
MA1523.1	MSANTD3	344	353	+	10.6774	8.97e-05	GGACACTCAT
MA1154.1	ZNF282	193	209	+	4.62857	9.13e-05	CTTTCCCCAAAGGCACG
MA0677.1	Nr2f6	315	328	-	8	9.17e-05	GAGATCAGAGGTGG
MA0832.1	Tcf21	161	174	-	5.23684	9.39e-05	GGAACACCTGTTTT
MA0009.2	TBXT	90	105	+	6.98077	9.45e-05	TCGCAAGCAAATGTTA
MA1148.1	PPARA::RXRA	314	331	-	10.1806	9.5e-05	ACAGAGATCAGAGGTGGC
MA1102.2	CTCFL	312	323	-	9.97959	9.54e-05	CAGAGGTGGCGG
MA0768.2	Lef1	315	328	+	10.5282	9.55e-05	CCACCTCTGATCTC
MA0517.1	STAT1::STAT2	28	42	+	8.72727	9.7e-05	GCTCTTTTCTTTTCC
MA0728.1	Nr2F6	49	63	+	-6.87143	9.78e-05	GAGGACAAAAGGAAA
MA1954.1	FOXO1::ELK1	52	65	+	9.31633	9.93e-05	GACAAAAGGAAAGG
MA1508.1	IKZF1	53	64	+	10.4472	9.96e-05	ACAAAAGGAAAG
MA0116.1	Znf423	276	290	+	4.08989	9.99e-05	CGCCTCTTAGGTGTA
+15.2prox1a
motif_id	motif_alt_id	start	stop	strand	score	p.value	matched_sequence
MA1117.1	RELB	70	80	-	15.0426	8.17e-07	GGATTCCCCGC
MA0896.1	Hmx1	881	897	+	16.4146	1.07e-06	CTCAGCAATTAAGGATC
MA0142.1	Pou5f1::Sox2	614	628	+	16.2984	1.41e-06	CTTTGACATGGAGAT
MA1102.2	CTCFL	524	535	-	16.2245	1.74e-06	GCGAGGGGGCGC
MA1712.1	ZNF454	493	510	+	15.5122	2.56e-06	GGACCCCCGGCCCCCGTG
MA0482.2	GATA4	485	496	-	14.5447	4.3e-06	GTCCTTATCTCA
MA1718.1	ZNF8	824	843	+	11.5732	4.72e-06	GAATAGAAATACCAGAGATT
MA0515.1	Sox6	847	856	-	14.7429	5.21e-06	CCATTGTCCC
MA1546.1	PAX3	1	16	-	14.2581	6.73e-06	TCTACACGGTAATTAC
MA1592.1	ZNF274	56	71	-	14.0851	7.13e-06	GCTATGAATTCTCATT
MA0514.2	Sox3	848	858	+	13.3065	7.48e-06	GGACAATGGAG
MA1599.1	ZNF682	418	433	-	13.748	8.19e-06	AAGGAGAAGCCCCTCG
MA0088.2	ZNF143	169	184	+	8.13793	1.18e-05	CTCCCATAATTCAGCA
MA1117.1	RELB	704	714	-	13.4752	1.23e-05	AAATTCCCCCC
MA1120.1	SOX13	848	858	+	13.0323	1.26e-05	GGACAATGGAG
MA1710.1	ZNF257	529	540	-	14	1.28e-05	GGGTGGCGAGGG
MA1131.1	FOSL2::JUN	735	745	+	13.2823	1.37e-05	GATGACATAAT
MA0078.2	Sox17	845	858	+	13.1972	1.42e-05	GGGGGACAATGGAG
MA0036.3	GATA2	485	495	-	13.1939	1.42e-05	TCCTTATCTCA
MA1154.1	ZNF282	121	137	+	9.74286	1.56e-05	GTTTCCCCCAAAAGGCC
MA0898.1	Hmx3	881	897	+	13.0488	1.67e-05	CTCAGCAATTAAGGATC
MA1716.1	ZNF76	167	187	+	10.8793	1.75e-05	TTCTCCCATAATTCAGCAGAA
MA1563.2	SOX18	813	820	-	11.7164	1.79e-05	AACAATGC
MA0777.1	MYBL2	387	401	+	11.9836	1.92e-05	AGACGTTAAACCTAT
MA0495.3	MAFF	879	894	+	12.7317	2e-05	AACTCAGCAATTAAGG
MA1630.2	ZNF281	367	378	-	10.5618	2.01e-05	GGGGGCAGGCGA
MA1127.1	FOSB::JUN	735	745	+	12.7203	2.03e-05	GATGACATAAT
MA0904.2	HOXB5	1	8	+	11.5424	2.18e-05	GTAATTAC
MA0904.2	HOXB5	1	8	-	11.5424	2.18e-05	GTAATTAC
MA0158.2	HOXA5	1	8	+	11.9831	2.18e-05	GTAATTAC
MA0158.2	HOXA5	1	8	-	11.9831	2.18e-05	GTAATTAC
MA1505.1	HOXC8	1	8	+	10.7736	2.18e-05	GTAATTAC
MA1505.1	HOXC8	1	8	-	10.7736	2.18e-05	GTAATTAC
MA1495.1	HOXA1	1	8	+	10.9623	2.18e-05	GTAATTAC
MA1495.1	HOXA1	1	8	-	10.9623	2.18e-05	GTAATTAC
MA1500.1	HOXB6	885	892	-	10.7925	2.18e-05	TTAATTGC
MA1958.1	HOXD12::ELK1	507	523	-	7.9697	2.33e-05	TGGAGTAAGTCGTCACG
MA0037.4	Gata3	485	496	-	12.4965	2.35e-05	GTCCTTATCTCA
MA0087.2	Sox5	846	858	+	12.6447	2.35e-05	GGGGACAATGGAG
MA0706.1	MEOX2	147	156	-	10.8119	2.36e-05	GGTAATTATG
MA1125.1	ZNF384	712	723	-	12.8936	2.49e-05	CTAGAAAAAAAA
MA0492.1	JUND	732	746	+	12.7234	2.64e-05	GTGGATGACATAATG
MA0117.2	Mafb	880	891	-	12.573	2.65e-05	TAATTGCTGAGT
MA1497.1	HOXA6	147	156	-	10.6226	2.79e-05	GGTAATTATG
MA1600.1	ZNF684	528	545	+	8.95082	2.79e-05	CCCCTCGCCACCCCCTTA
MA0766.2	GATA5	486	495	+	12.5306	2.85e-05	GAGATAAGGA
MA0885.2	Dlx2	883	894	+	11.8571	2.91e-05	CAGCAATTAAGG
MA0659.3	Mafg	874	888	+	11.5957	2.96e-05	GTGACAACTCAGCAA
MA1653.1	ZNF148	496	507	+	11.8163	2.96e-05	CCCCCGGCCCCC
MA1630.2	ZNF281	496	507	-	9.50562	3.05e-05	GGGGGCCGGGGG
MA1646.1	OSR2	95	106	+	12.3688	3.05e-05	AGTCAGAAGCCA
MA0143.4	SOX2	848	858	+	12.5806	3.07e-05	GGACAATGGAG
MA0861.1	TP73	7	24	-	10.5577	3.08e-05	GACAAGTTTCTACACGGT
MA1125.1	ZNF384	323	334	+	12.7021	3.12e-05	ACGGAAAAAAAA
MA0087.2	Sox5	811	823	-	12.2237	3.15e-05	GGCAACAATGCTT
MA1653.1	ZNF148	526	537	+	11.6939	3.15e-05	GCCCCCTCGCCA
MA0778.1	NFKB2	420	432	+	10.4394	3.17e-05	AGGGGCTTCTCCT
MA1970.1	TRPS1	485	496	-	11.8936	3.18e-05	GTCCTTATCTCA
MA1719.1	ZNF816	14	31	-	10.789	3.19e-05	GCATGGGGACAAGTTTCT
MA1153.1	Smad4	476	483	-	12.9344	3.26e-05	TGTCTGGA
MA1476.2	Dlx5	883	894	+	12.08	3.26e-05	CAGCAATTAAGG
MA0897.1	Hmx2	881	897	+	11.9878	3.28e-05	CTCAGCAATTAAGGATC
MA0525.2	TP63	7	24	+	1.43103	3.32e-05	ACCGTGTAGAAACTTGTC
MA0656.1	JDP2	735	746	+	9.14286	3.37e-05	GATGACATAATG
MA1976.1	ZNF320	844	870	+	9.48315	3.46e-05	CGGGGGACAATGGAGCCGCGTTGCTGG
MA1470.1	BACH2	890	909	-	3.24286	3.48e-05	AGCAGATGACATGATCCTTA
MA0105.4	NFKB1	420	432	-	4.78846	3.49e-05	AGGAGAAGCCCCT
MA1981.1	ZNF530	523	540	-	9.69388	3.53e-05	GGGTGGCGAGGGGGCGCT
MA0605.2	ATF3	735	746	+	8.08511	3.54e-05	GATGACATAATG
MA0656.1	JDP2	735	746	-	9.04082	3.55e-05	CATTATGTCATC
MA0105.4	NFKB1	420	432	+	4.69231	3.59e-05	AGGGGCTTCTCCT
MA0508.3	PRDM1	696	706	-	12.6341	3.62e-05	CCCTTTCTCGC
MA1117.1	RELB	597	607	-	12.1418	3.76e-05	TCATTCCCCAG
MA1962.1	POU2F1::SOX2	613	629	-	9.42	3.77e-05	AATCTCCATGTCAAAGC
MA1515.1	KLF2	533	543	+	11.8545	3.78e-05	CGCCACCCCCT
MA0890.1	GBX2	884	893	+	11.617	3.79e-05	AGCAATTAAG
MA1126.1	FOS::JUN	890	905	-	11.6095	3.84e-05	GATGACATGATCCTTA
MA1615.1	Plagl1	498	510	-	11.748	3.89e-05	CACGGGGGCCGGG
MA1498.2	HOXA7	885	892	+	10.1698	3.96e-05	GCAATTAA
MA0463.2	BCL6	243	258	+	10.6579	4.09e-05	AACCTATCCAGGAATT
MA0693.3	Vdr	410	420	-	12.4681	4.18e-05	TCGAGTTCAGT
MA0162.4	EGR1	522	535	+	11.4878	4.23e-05	CAGCGCCCCCTCGC
MA1951.1	FOS	734	747	+	9.89655	4.29e-05	GGATGACATAATGG
MA1991.1	Hnf1A	685	698	-	11.5968	4.44e-05	CGCCTTTTATCCGT
MA1522.1	MAZ	526	536	+	10.6939	4.45e-05	GCCCCCTCGCC
MA0149.1	EWSR1-FLI1	366	383	-	-11.6184	4.47e-05	GAAACGGGGGCAGGCGAG
MA0861.1	TP73	7	24	+	9.63462	4.47e-05	ACCGTGTAGAAACTTGTC
MA0605.2	ATF3	735	746	-	7.2766	4.49e-05	CATTATGTCATC
MA0065.2	Pparg::Rxra	360	374	-	11.4505	4.51e-05	GCAGGCGAGAGATCA
MA0039.4	KLF4	531	542	+	11.4364	4.51e-05	CTCGCCACCCCC
MA1976.1	ZNF320	483	509	-	8.86517	4.53e-05	ACGGGGGCCGGGGGTCCTTATCTCAGT
MA0867.2	SOX4	848	857	+	12.1346	4.63e-05	GGACAATGGA
MA0840.1	Creb5	735	746	-	9.83636	4.66e-05	CATTATGTCATC
MA1961.1	PATZ1	496	507	-	10.3708	4.68e-05	GGGGGCCGGGGG
MA0163.1	PLAG1	527	540	-	6.73469	4.71e-05	GGGTGGCGAGGGGG
MA0840.1	Creb5	735	746	+	9.78182	4.73e-05	GATGACATAATG
MA1976.1	ZNF320	491	517	-	8.74157	4.78e-05	AAGTCGTCACGGGGGCCGGGGGTCCTT
MA0707.2	MNX1	148	155	-	10.3	4.83e-05	GTAATTAT
MA1632.1	ATF2	735	747	-	11.1138	4.83e-05	CCATTATGTCATC
MA1656.1	ZNF449	664	677	-	11.1193	4.93e-05	GCAAGCCCCACTCA
MA1630.2	ZNF281	531	542	-	7.91011	5.01e-05	GGGGGTGGCGAG
MA0861.1	TP73	222	239	-	9.34615	5.01e-05	TACATGTTTGAACTTCTG
MA1139.1	FOSL2::JUNB	735	746	+	11.144	5.02e-05	GATGACATAATG
MA1139.1	FOSL2::JUNB	735	746	-	11.136	5.04e-05	CATTATGTCATC
MA0497.1	MEF2C	913	927	+	11.3729	5.16e-05	CAAACAAAAATAACC
MA1723.1	PRDM9	520	543	-	9.63303	5.3e-05	AGGGGGTGGCGAGGGGGCGCTGGA
MA1648.1	TCF12	366	376	+	10.922	5.33e-05	CTCGCCTGCCC
MA0079.5	SP1	522	530	-	9.84694	5.34e-05	GGGGCGCTG
MA1525.2	NFATC4	322	331	+	12.2692	5.37e-05	GACGGAAAAA
MA1632.1	ATF2	770	782	-	10.935	5.39e-05	AAACGATGTCATG
MA1964.1	SMAD2	475	484	+	12.3091	5.42e-05	TTCCAGACAC
MA1502.1	HOXB8	1	8	+	11.1273	5.43e-05	GTAATTAC
MA1502.1	HOXB8	1	8	-	11.1273	5.43e-05	GTAATTAC
MA1125.1	ZNF384	711	722	-	12.1064	5.43e-05	TAGAAAAAAAAT
MA1961.1	PATZ1	497	508	-	9.95506	5.46e-05	CGGGGGCCGGGG
MA0638.1	CREB3	46	59	-	10.1714	5.58e-05	CATTCACGTCATTA
MA1520.1	MAF	874	888	-	10.9727	5.6e-05	TTGCTGAGTTGTCAC
MA1593.1	ZNF317	580	591	+	11.1135	5.63e-05	TGATAGCAGACT
MA1521.1	MAFA	874	888	+	10.9364	5.76e-05	GTGACAACTCAGCAA
MA0090.3	TEAD1	865	877	-	11.1138	5.76e-05	TCACGTTCCAGCA
MA0887.1	EVX1	147	156	-	10.3585	5.82e-05	GGTAATTATG
MA0077.1	SOX9	848	856	-	11.1341	5.91e-05	CCATTGTCC
MA1521.1	MAFA	874	888	-	10.8909	5.93e-05	TTGCTGAGTTGTCAC
MA1136.1	FOSB::JUNB	736	745	-	11.2028	5.98e-05	ATTATGTCAT
MA1714.1	ZNF675	727	747	+	9.5	6.07e-05	GGCTAGTGGATGACATAATGG
MA1588.1	ZNF136	911	925	-	9.25806	6.1e-05	TTATTTTTGTTTGAC
MA0708.2	MSX2	885	892	+	11.4182	6.14e-05	GCAATTAA
MA0666.2	MSX1	885	892	+	11.4909	6.14e-05	GCAATTAA
MA0125.1	Nobox	884	891	-	11.3478	6.14e-05	TAATTGCT
MA1143.1	FOSL1::JUND	736	745	+	10.6154	6.19e-05	ATGACATAAT
MA1520.1	MAF	874	888	+	10.8	6.24e-05	GTGACAACTCAGCAA
MA0694.1	ZBTB7B	492	503	+	10.7414	6.33e-05	AGGACCCCCGGC
MA1501.1	HOXB7	147	156	-	11.5645	6.36e-05	GGTAATTATG
MA0018.4	CREB1	893	905	+	10.7447	6.39e-05	GGATCATGTCATC
MA0900.2	HOXA2	1	8	+	11.7111	6.53e-05	GTAATTAC
MA0900.2	HOXA2	1	8	-	11.7111	6.53e-05	GTAATTAC
MA1624.1	Stat5a	247	258	+	11	6.6e-05	TATCCAGGAATT
MA1501.1	HOXB7	884	893	+	11.5323	6.61e-05	AGCAATTAAG
MA1112.2	NR4A1	129	140	+	10.9182	6.63e-05	CAAAAGGCCAGC
MA1129.1	FOSL1::JUN	736	745	-	10.8521	6.67e-05	ATTATGTCAT
MA0525.2	TP63	7	24	-	-1.86207	6.71e-05	GACAAGTTTCTACACGGT
MA0868.2	SOX8	847	856	+	11.3273	6.73e-05	GGGACAATGG
MA1578.1	VEZF1	700	709	-	11.7377	6.77e-05	CCCCCCTTTC
MA0625.2	NFATC3	323	331	+	10.75	6.82e-05	ACGGAAAAA
MA1630.2	ZNF281	495	506	-	6.88764	6.89e-05	GGGGCCGGGGGT
MA0753.2	ZNF740	532	544	+	9.42697	6.9e-05	TCGCCACCCCCTT
MA0834.1	ATF7	734	747	+	7.37143	7.12e-05	GGATGACATAATGG
MA0887.1	EVX1	147	156	+	10.283	7.14e-05	CATAATTACC
MA0910.2	HOXD8	1	8	+	11.3091	7.22e-05	GTAATTAC
MA0910.2	HOXD8	1	8	-	11.3091	7.22e-05	GTAATTAC
MA0914.1	ISL2	885	892	+	10.7699	7.22e-05	GCAATTAA
MA1978.1	ZNF354A	541	561	-	10.7063	7.23e-05	CTTATTCTAAAAGAATTAAGG
MA1548.1	PLAGL2	499	508	+	11.1967	7.23e-05	CCGGCCCCCG
MA1129.1	FOSL1::JUN	736	745	+	10.8107	7.26e-05	ATGACATAAT
MA0834.1	ATF7	734	747	-	7.3	7.3e-05	CCATTATGTCATCC
MA1145.1	FOSL2::JUND	733	747	-	10.5887	7.36e-05	CCATTATGTCATCCA
MA0822.1	HES7	868	879	+	3.03448	7.38e-05	TGGAACGTGACA
MA0695.1	ZBTB7C	492	503	+	11.0484	7.4e-05	AGGACCCCCGGC
MA0891.1	GSC2	623	632	-	10.6271	7.43e-05	CCTAATCTCC
MA0858.1	Rarb	266	282	-	-2.78788	7.45e-05	AGGCGACACACAGGCCA
MA1519.1	LHX5	1	8	+	11.4717	7.48e-05	GTAATTAC
MA1519.1	LHX5	1	8	-	11.4717	7.48e-05	GTAATTAC
MA0018.4	CREB1	735	747	-	10.539	7.5e-05	CCATTATGTCATC
MA0794.1	PROX1	194	205	-	8.47273	7.51e-05	GATGACGACTTA
MA0155.1	INSM1	536	547	-	9.54082	7.57e-05	ATTAAGGGGGTG
MA0747.1	SP8	496	507	+	10.6316	7.62e-05	CCCCCGGCCCCC
MA0116.1	Znf423	153	167	-	5.46067	7.64e-05	AGAACCCTGGCGGTA
MA0073.1	RREB1	126	145	+	3.30275	7.69e-05	CCCCAAAAGGCCAGCCGAGA
MA0648.1	GSC	623	632	-	11.0909	7.69e-05	CCTAATCTCC
MA0661.1	MEOX1	147	156	-	11.1186	7.7e-05	GGTAATTATG
MA1719.1	ZNF816	365	382	-	8.85321	7.79e-05	AAACGGGGGCAGGCGAGA
MA1945.1	ETV5::FIGLA	296	310	+	7.87931	7.8e-05	GCGAGAAACAGGGGG
MA1987.1	ZNF701	695	715	+	8.79817	7.81e-05	GGCGAGAAAGGGGGGAATTTT
MA1104.2	GATA6	485	497	-	10.9268	7.92e-05	GGTCCTTATCTCA
MA1140.2	JUNB	735	746	-	7.21429	7.93e-05	CATTATGTCATC
MA1638.1	HAND2	900	909	-	12.0571	8.02e-05	AGCAGATGAC
MA1951.1	FOS	893	906	+	8.39655	8.07e-05	GGATCATGTCATCT
MA0639.1	DBP	735	746	+	10.9623	8.23e-05	GATGACATAATG
MA1976.1	ZNF320	515	541	-	7.4382	8.24e-05	GGGGTGGCGAGGGGGCGCTGGAGTAAG
MA0888.1	EVX2	147	156	-	10.16	8.31e-05	GGTAATTATG
MA0902.2	HOXB2	1	8	-	10.7736	8.32e-05	GTAATTAC
MA0902.2	HOXB2	1	8	+	10.7736	8.32e-05	GTAATTAC
MA0741.1	KLF16	497	507	+	10.0862	8.4e-05	CCCCGGCCCCC
MA1615.1	Plagl1	19	31	-	10.4797	8.45e-05	GCATGGGGACAAG
MA0604.1	Atf1	48	55	+	11.4426	8.6e-05	ATGACGTG
MA0629.1	Rhox11	784	800	+	10.8049	8.64e-05	GCAGCGCTGTATAAAGG
MA0092.1	Hand1::Tcf3	474	483	-	11.1461	8.66e-05	TGTCTGGAAA
MA1497.1	HOXA6	884	893	+	9.86792	8.68e-05	AGCAATTAAG
MA0612.2	EMX1	1	8	+	11.3019	8.71e-05	GTAATTAC
MA0612.2	EMX1	1	8	-	11.3019	8.71e-05	GTAATTAC
MA0777.1	MYBL2	387	401	-	8.70492	8.74e-05	ATAGGTTTAACGTCT
MA1549.1	POU6F1	45	54	+	11.0727	8.76e-05	ATAATGACGT
MA1152.1	SOX15	638	647	+	10.8198	8.9e-05	CTATTGTCAT
MA0732.1	EGR3	522	536	+	5.48276	8.95e-05	CAGCGCCCCCTCGCC
MA1656.1	ZNF449	130	143	+	10.0367	8.96e-05	AAAAGGCCAGCCGA
MA1947.1	ETV5::FOXO1	299	311	+	10.5571	9.03e-05	AGAAACAGGGGGT
MA0758.1	E2F7	120	133	+	-6.04918	9.1e-05	GGTTTCCCCCAAAA
MA0035.4	GATA1	623	633	-	11.2958	9.11e-05	GCCTAATCTCC
MA0888.1	EVX2	147	156	+	10.12	9.19e-05	CATAATTACC
MA1514.1	KLF17	528	542	+	7.95918	9.21e-05	CCCCTCGCCACCCCC
MA1941.1	ETV2::FIGLA	296	311	+	8.97872	9.33e-05	GCGAGAAACAGGGGGT
MA0089.2	MAFG::NFE2L1	171	186	+	7.83146	9.33e-05	CCCATAATTCAGCAGA
MA1958.1	HOXD12::ELK1	314	330	+	3.18182	9.33e-05	GAAAAGAAGACGGAAAA
MA1599.1	ZNF682	666	681	-	9.19512	9.35e-05	TTCTGCAAGCCCCACT
MA0865.2	E2F8	65	76	-	10.629	9.38e-05	TCCCCGCTATGA
MA1502.1	HOXB8	885	892	+	11	9.4e-05	GCAATTAA
MA0875.1	BARX1	885	892	+	10.3774	9.4e-05	GCAATTAA
MA1987.1	ZNF701	531	551	-	8.37615	9.4e-05	AAGAATTAAGGGGGTGGCGAG
MA0778.1	NFKB2	420	432	-	7.16667	9.54e-05	AGGAGAAGCCCCT
MA0525.2	TP63	222	239	+	-3.62069	9.59e-05	CAGAAGTTCAAACATGTA
MA1987.1	ZNF701	694	714	+	8.33028	9.59e-05	AGGCGAGAAAGGGGGGAATTT
MA0685.2	SP4	497	505	-	7.07865	9.61e-05	GGGCCGGGG
MA0685.2	SP4	498	506	-	7.07865	9.61e-05	GGGGCCGGG
MA1467.2	Atoh1	899	909	-	10.6881	9.64e-05	AGCAGATGACA
MA1418.1	IRF3	312	332	+	2.21951	9.69e-05	TTGAAAAGAAGACGGAAAAAA
MA1649.1	ZBTB12	865	875	+	11.0709	9.7e-05	TGCTGGAACGT
MA0709.1	Msx3	885	892	+	11.283	9.72e-05	GCAATTAA
MA0079.5	SP1	497	505	-	7.94898	9.79e-05	GGGCCGGGG
MA0079.5	SP1	498	506	-	7.94898	9.79e-05	GGGGCCGGG
MA1637.1	EBF3	592	604	-	10.0569	9.93e-05	TTCCCCAGTGAGC
MA1627.1	Wt1	522	535	+	9.64228	9.99e-05	CAGCGCCCCCTCGC
